# Supplementary material for: Crystal structure of iso­butyl­ammonium hydrogen oxalate hemihydrate
Source: Acta Crystallogr Sect E Struct Rep Online. 2014 Oct 24;70(Pt 11):o1175. doi: 10.1107/S1600536814022697 (PMC4257255; doi:10.1107/S1600536814022697)
Supplement: Supplementary file 1 [file e-70-o1175-sup1.cif]

##############################################################################
#                                                                            #
# This CIF contains the data in a paper accepted for publication in          #
# Acta Crystallographica Section E. It conforms to the requirements of       #
# Notes for Authors for Acta Crystallographica Section E, and has been       #
# peer reviewed under the auspices of the IUCr Commission on Journals.       #
#                                                                            #
# Full details of the Crystallographic Information File format               #
# are given in the paper "The Crystallographic Information File (CIF):       #
# a New Standard Archive File for Crystallography" by S. R. Hall, F. H.      #
# Allen and I. D. Brown [Acta Cryst. (1991), A47, 655-685].                  #
#                                                                            #
# The current version of the core CIF dictionary is obtainable from          #
# ftp://ftp.iucr.org/pub/cif_core.dic.                                       #
#                                                                            #
# Software is freely available for graphical display of the structure(s)     #
# in this CIF. For information consult the CIF software page                 #
# http://www.iucr.org/resources/cif/software.                                #
#                                                                            #
# This file may be used for bona fide research purposes within the           #
# scientific community so long as proper attribution is given to the journal # 
# article from which it was obtained.                                        #
#                                                                            #
##############################################################################
data_global
_audit_creation_method     SHELXL-97
_journal_date_recd_electronic     2014-10-14
_journal_date_accepted     2014-10-16
_journal_name_full     'Acta Crystallographica, Section E'
_journal_year     2014
_journal_volume     70
_journal_issue     11
_journal_page_first     o1175
_journal_page_last     o1175
_journal_paper_category     HO
_journal_paper_doi     10.1107/S1600536814022697
_journal_coeditor_code     HB7298
_publ_contact_author_name     'Bartosz Zarychta'
_publ_contact_author_address
;
Faculty of Chemistry
University of Opole
Oleska 48
45-052 Opole
Poland
;
_publ_contact_author_email     bartosz.zarychta@uni.opole.pl
_publ_section_title
;
Crystal structure of isobutylammonium hydrogen oxalate hemihydrate
;
loop_
    _publ_author_name
    _publ_author_address
    'Dziuk, B\/la\.zej'
; Faculty of Chemistry
  University of Opole
  Oleska 48
  45-052 Opole
  Poland
;
    'Zarychta, Bartosz'
; Faculty of Chemistry
  University of Opole
  Oleska 48
  45-052 Opole
  Poland
;
    'Ejsmont, Krzysztof'
; Faculty of Chemistry
  University of Opole
  Oleska 48
  45-052 Opole
  Poland
;
data_I
_database_code_depnum_ccdc_archive 'CCDC 1029482'
_audit_creation_method     SHELXL-97
_chemical_name_systematic
;
Isobutylammonium hydrogen oxalate hemihydrate
;
_chemical_name_common     ?
_chemical_formula_moiety     '2(C4 H12 N +), 2(C2 H O4 -), H2 O'
_chemical_formula_sum     'C12 H28 N2 O9'
_chemical_formula_iupac     '2C4 H12 N +, 2C2 H O4 -, H2 O'
_chemical_formula_weight     344.36
_chemical_melting_point     ?
_symmetry_cell_setting     monoclinic
_symmetry_space_group_name_H-M     'C 2/c'
_symmetry_space_group_name_Hall     '-C 2yc'
loop_
    _symmetry_equiv_pos_as_xyz
    'x, y, z'
    '-x, y, -z+1/2'
    'x+1/2, y+1/2, z'
    '-x+1/2, y+1/2, -z+1/2'
    '-x, -y, -z'
    'x, -y, z-1/2'
    '-x+1/2, -y+1/2, -z'
    'x+1/2, -y+1/2, z-1/2'
_cell_length_a     21.2425(9)
_cell_length_b     5.63410(10)
_cell_length_c     16.5372(6)
_cell_angle_alpha     90.00
_cell_angle_beta     119.141(5)
_cell_angle_gamma     90.00
_cell_volume     1728.69(10)
_cell_formula_units_Z     4
_cell_measurement_reflns_used     1696
_cell_measurement_theta_min     3.78
_cell_measurement_theta_max     26.00
_cell_measurement_temperature     100.00(10)
_exptl_crystal_description     'prism'
_exptl_crystal_colour     'colourless'
_exptl_crystal_size_max     0.30
_exptl_crystal_size_mid     0.17
_exptl_crystal_size_min     0.16
_exptl_crystal_density_diffrn     1.323
_exptl_crystal_density_meas     ?
_exptl_crystal_density_method     'not measured'
_exptl_crystal_F_000     744
_exptl_absorpt_coefficient_mu     0.113
_exptl_absorpt_correction_type     none
_exptl_absorpt_process_details     ?
_exptl_absorpt_correction_T_min     ?
_exptl_absorpt_correction_T_max     ?
_exptl_special_details
;
;
_diffrn_ambient_temperature     100.00(10)
_diffrn_radiation_type     MoK\a
_diffrn_radiation_wavelength     0.71073
_diffrn_radiation_source     'fine-focus sealed tube'
_diffrn_radiation_monochromator     graphite
_diffrn_measurement_device_type     'Oxford Diffraction Xcalibur'
_diffrn_measurement_method     '\w scan'
_diffrn_detector_area_resol_mean     '1024 x 1024 with blocks 2 x 2'
_diffrn_reflns_number     5536
_diffrn_reflns_av_R_equivalents     0.0189
_diffrn_reflns_av_sigmaI/netI     0.0230
_diffrn_reflns_theta_min     3.78
_diffrn_reflns_theta_max     26.00
_diffrn_reflns_theta_full     26.00
_diffrn_measured_fraction_theta_max     0.997
_diffrn_measured_fraction_theta_full     0.997
_diffrn_reflns_limit_h_min     -26
_diffrn_reflns_limit_h_max     26
_diffrn_reflns_limit_k_min     -5
_diffrn_reflns_limit_k_max     6
_diffrn_reflns_limit_l_min     -20
_diffrn_reflns_limit_l_max     20
_diffrn_standards_number     0
_diffrn_standards_interval_count     0
_diffrn_standards_interval_time     0
_diffrn_standards_decay_%     0
_refine_special_details
;
Refinement of <i>F</i>^2^ against ALL reflections. The weighted <i>R</i>-factor
<i>wR</i> and goodness of fit <i>S</i> are based on <i>F</i>^2^, conventional
<i>R</i>-factors <i>R</i> are based on <i>F</i>, with <i>F</i> set to zero for
negative <i>F</i>^2^. The threshold expression of <i>F</i>^2^ >
\s(<i>F</i>^2^) is used only for calculating <i>R</i>-factors(gt) <i>etc</i>.
and is not relevant to the choice of reflections for refinement.
<i>R</i>-factors based on <i>F</i>^2^ are statistically about twice as large
as those based on <i>F</i>, and <i>R</i>- factors based on ALL data will be
even larger.
;
_reflns_number_total     1696
_reflns_number_gt     1370
_reflns_threshold_expression     I>2\s(I)
_refine_ls_structure_factor_coef     Fsqd
_refine_ls_matrix_type     full
_refine_ls_R_factor_all     0.0377
_refine_ls_R_factor_gt     0.0279
_refine_ls_wR_factor_gt     0.0682
_refine_ls_wR_factor_ref     0.0701
_refine_ls_goodness_of_fit_ref     1.034
_refine_ls_restrained_S_all     1.034
_refine_ls_number_reflns     1696
_refine_ls_number_parameters     125
_refine_ls_number_restraints     0
_refine_ls_hydrogen_treatment     mixed
_refine_ls_weighting_scheme     calc
_refine_ls_weighting_details
         'calc w=1/[\s^2^(Fo^2^)+(0.0414P)^2^+0.1361P] where P=(Fo^2^+2Fc^2^)/3'
_atom_sites_solution_hydrogens     geom
_atom_sites_solution_primary     direct
_atom_sites_solution_secondary     difmap
_refine_ls_shift/su_max     0.000
_refine_ls_shift/su_mean     0.000
_refine_diff_density_max     0.216
_refine_diff_density_min     -0.204
_refine_ls_extinction_method     none
_refine_ls_extinction_coef     ?
loop_
    _atom_type_symbol
    _atom_type_description
    _atom_type_scat_dispersion_real
    _atom_type_scat_dispersion_imag
    _atom_type_scat_source
    'C' 'C' 0.0033 0.0016
                         'International Tables Vol C Tables 4.2.6.8 and 6.1.1.4'
    'H' 'H' 0.0000 0.0000
                         'International Tables Vol C Tables 4.2.6.8 and 6.1.1.4'
    'N' 'N' 0.0061 0.0033
                         'International Tables Vol C Tables 4.2.6.8 and 6.1.1.4'
    'O' 'O' 0.0106 0.0060
                         'International Tables Vol C Tables 4.2.6.8 and 6.1.1.4'
_computing_data_collection
;
CrysAlis CCD (Oxford Diffraction, 2008)
;
_computing_cell_refinement
;
CrysAlis RED (Oxford Diffraction, 2008)
;
_computing_data_reduction
;
CrysAlis RED (Oxford Diffraction, 2008)
;
_computing_structure_solution
;
SHELXS97 (Sheldrick, 2008)
;
_computing_structure_refinement
;
SHELXL97 (Sheldrick, 2008)
;
_computing_molecular_graphics
;
SHELXTL (Sheldrick, 2008)
;
_computing_publication_material
;
SHELXL97 (Sheldrick, 2008)
;
loop_
    _atom_site_type_symbol
    _atom_site_label
    _atom_site_fract_x
    _atom_site_fract_y
    _atom_site_fract_z
    _atom_site_U_iso_or_equiv
    _atom_site_adp_type
    _atom_site_calc_flag
    _atom_site_refinement_flags
    _atom_site_occupancy
    _atom_site_symmetry_multiplicity
    _atom_site_disorder_assembly
    _atom_site_disorder_group
    N N1 -0.06332(5) -0.08724(18) 0.31560(7) 0.0152(2) Uani d . 1 1 . .
    H H1A -0.0236(8) 0.019(2) 0.3483(9) 0.031(4) Uiso d . 1 1 . .
    H H1B -0.0747(8) -0.146(2) 0.3559(10) 0.030(4) Uiso d . 1 1 . .
    H H1C -0.0464(8) -0.208(3) 0.2919(10) 0.036(4) Uiso d . 1 1 . .
    C C2 -0.12455(6) 0.0404(2) 0.23817(8) 0.0165(3) Uani d . 1 1 . .
    H H2A -0.1056 0.1504 0.2102 0.020 Uiso calc R 1 1 . .
    H H2B -0.1500 0.1319 0.2628 0.020 Uiso calc R 1 1 . .
    C C3 -0.17707(6) -0.1272(2) 0.16433(8) 0.0171(3) Uani d . 1 1 . .
    H H3A -0.1503 -0.2241 0.1421 0.021 Uiso calc R 1 1 . .
    C C4 -0.23158(7) 0.0228(2) 0.08384(9) 0.0284(3) Uani d . 1 1 . .
    H H4A -0.2066 0.1251 0.0625 0.043 Uiso calc R 1 1 . .
    H H4B -0.2589 0.1170 0.1041 0.043 Uiso calc R 1 1 . .
    H H4C -0.2635 -0.0794 0.0343 0.043 Uiso calc R 1 1 . .
    C C5 -0.21430(7) -0.2922(2) 0.20040(9) 0.0247(3) Uani d . 1 1 . .
    H H5A -0.1788 -0.3842 0.2509 0.037 Uiso calc R 1 1 . .
    H H5B -0.2461 -0.3966 0.1517 0.037 Uiso calc R 1 1 . .
    H H5C -0.2416 -0.2002 0.2214 0.037 Uiso calc R 1 1 . .
    C C6 0.07522(6) 0.27767(19) 0.47629(8) 0.0119(2) Uani d . 1 1 . .
    C C7 0.08118(6) 0.52879(19) 0.51722(7) 0.0119(2) Uani d . 1 1 . .
    O O8 0.05406(4) 0.25554(13) 0.39204(5) 0.0149(2) Uani d . 1 1 . .
    O O9 0.09169(4) 0.11123(13) 0.53399(5) 0.0180(2) Uani d . 1 1 . .
    O O10 0.08298(4) 0.69868(14) 0.46405(5) 0.0155(2) Uani d . 1 1 . .
    H H10 0.0884(9) 0.855(3) 0.4940(12) 0.057(5) Uiso d . 1 1 . .
    O O11 0.08261(4) 0.55763(14) 0.59056(5) 0.0169(2) Uani d . 1 1 . .
    O O12 0.0000 0.5785(2) 0.2500 0.0165(3) Uani d S 1 2 . .
    H H12 0.0198(9) 0.486(3) 0.2967(10) 0.048(5) Uiso d . 1 1 . .
loop_
    _atom_site_aniso_label
    _atom_site_aniso_U_11
    _atom_site_aniso_U_22
    _atom_site_aniso_U_33
    _atom_site_aniso_U_12
    _atom_site_aniso_U_13
    _atom_site_aniso_U_23
    N1 0.0170(5) 0.0171(5) 0.0115(5) -0.0011(4) 0.0070(4) 0.0001(4)
    C2 0.0180(6) 0.0156(6) 0.0159(6) 0.0012(5) 0.0082(5) 0.0039(5)
    C3 0.0170(6) 0.0213(6) 0.0130(6) 0.0028(5) 0.0073(5) -0.0003(5)
    C4 0.0218(7) 0.0356(8) 0.0207(7) 0.0002(6) 0.0048(6) 0.0079(6)
    C5 0.0238(7) 0.0195(7) 0.0256(7) -0.0044(5) 0.0080(6) 0.0005(5)
    C6 0.0120(6) 0.0123(6) 0.0127(6) 0.0000(4) 0.0072(5) 0.0004(4)
    C7 0.0098(6) 0.0131(6) 0.0117(5) 0.0001(4) 0.0043(4) 0.0010(4)
    O8 0.0216(4) 0.0129(4) 0.0110(4) 0.0002(3) 0.0087(4) -0.0010(3)
    O9 0.0304(5) 0.0111(4) 0.0140(4) 0.0002(3) 0.0119(4) 0.0015(3)
    O10 0.0248(5) 0.0097(4) 0.0137(4) -0.0006(3) 0.0107(4) 0.0008(3)
    O11 0.0252(5) 0.0156(4) 0.0119(4) -0.0009(3) 0.0106(4) -0.0016(3)
    O12 0.0227(7) 0.0142(6) 0.0103(6) 0.000 0.0062(5) 0.000
_geom_special_details
;
All e.s.d.'s (except the e.s.d. in the dihedral angle between two l.s. planes)
are estimated using the full covariance matrix. The cell e.s.d.'s are taken
into account individually in the estimation of e.s.d.'s in distances, angles
and torsion angles; correlations between e.s.d.'s in cell parameters are only
used when they are defined by crystal symmetry. An approximate (isotropic)
treatment of cell e.s.d.'s is used for estimating e.s.d.'s involving l.s.
planes.
;
loop_
    _geom_bond_atom_site_label_1
    _geom_bond_atom_site_label_2
    _geom_bond_site_symmetry_2
    _geom_bond_distance
    _geom_bond_publ_flag
    N1 C2 . 1.4921(14) ?
    N1 H1A . 0.959(15) ?
    N1 H1B . 0.877(15) ?
    N1 H1C . 0.940(15) ?
    C2 C3 . 1.5167(16) ?
    C2 H2A . 0.9700 ?
    C2 H2B . 0.9700 ?
    C3 C5 . 1.5181(17) ?
    C3 C4 . 1.5249(16) ?
    C3 H3A . 0.9800 ?
    C4 H4A . 0.9600 ?
    C4 H4B . 0.9600 ?
    C4 H4C . 0.9600 ?
    C5 H5A . 0.9600 ?
    C5 H5B . 0.9600 ?
    C5 H5C . 0.9600 ?
    C6 O8 . 1.2445(13) ?
    C6 O9 . 1.2599(13) ?
    C6 C7 . 1.5468(15) ?
    C7 O11 . 1.2092(13) ?
    C7 O10 . 1.3128(13) ?
    O10 H10 . 0.988(17) ?
    O12 H12 . 0.853(15) ?
loop_
    _geom_angle_atom_site_label_1
    _geom_angle_atom_site_label_2
    _geom_angle_atom_site_label_3
    _geom_angle_site_symmetry_1
    _geom_angle_site_symmetry_3
    _geom_angle
    _geom_angle_publ_flag
    C2 N1 H1A . . 110.0(8) ?
    C2 N1 H1B . . 112.6(9) ?
    H1A N1 H1B . . 107.4(12) ?
    C2 N1 H1C . . 110.0(9) ?
    H1A N1 H1C . . 106.2(12) ?
    H1B N1 H1C . . 110.4(12) ?
    N1 C2 C3 . . 112.53(9) ?
    N1 C2 H2A . . 109.1 ?
    C3 C2 H2A . . 109.1 ?
    N1 C2 H2B . . 109.1 ?
    C3 C2 H2B . . 109.1 ?
    H2A C2 H2B . . 107.8 ?
    C2 C3 C5 . . 112.62(9) ?
    C2 C3 C4 . . 107.83(10) ?
    C5 C3 C4 . . 111.28(10) ?
    C2 C3 H3A . . 108.3 ?
    C5 C3 H3A . . 108.3 ?
    C4 C3 H3A . . 108.3 ?
    C3 C4 H4A . . 109.5 ?
    C3 C4 H4B . . 109.5 ?
    H4A C4 H4B . . 109.5 ?
    C3 C4 H4C . . 109.5 ?
    H4A C4 H4C . . 109.5 ?
    H4B C4 H4C . . 109.5 ?
    C3 C5 H5A . . 109.5 ?
    C3 C5 H5B . . 109.5 ?
    H5A C5 H5B . . 109.5 ?
    C3 C5 H5C . . 109.5 ?
    H5A C5 H5C . . 109.5 ?
    H5B C5 H5C . . 109.5 ?
    O8 C6 O9 . . 126.09(10) ?
    O8 C6 C7 . . 119.31(9) ?
    O9 C6 C7 . . 114.58(9) ?
    O11 C7 O10 . . 125.39(10) ?
    O11 C7 C6 . . 121.24(10) ?
    O10 C7 C6 . . 113.37(9) ?
    C7 O10 H10 . . 110.3(10) ?
loop_
    _geom_torsion_atom_site_label_1
    _geom_torsion_atom_site_label_2
    _geom_torsion_atom_site_label_3
    _geom_torsion_atom_site_label_4
    _geom_torsion_site_symmetry_1
    _geom_torsion_site_symmetry_2
    _geom_torsion_site_symmetry_3
    _geom_torsion_site_symmetry_4
    _geom_torsion
    _geom_torsion_publ_flag
    N1 C2 C3 C5 . . . . 63.80(13) ?
    N1 C2 C3 C4 . . . . -173.04(10) ?
    O8 C6 C7 O11 . . . . 160.16(10) ?
    O9 C6 C7 O11 . . . . -18.47(15) ?
    O8 C6 C7 O10 . . . . -18.64(14) ?
    O9 C6 C7 O10 . . . . 162.72(9) ?
loop_
    _geom_hbond_atom_site_label_D
    _geom_hbond_atom_site_label_H
    _geom_hbond_atom_site_label_A
    _geom_hbond_site_symmetry_A
    _geom_hbond_distance_DH
    _geom_hbond_distance_HA
    _geom_hbond_distance_DA
    _geom_hbond_angle_DHA
    N1 H1A O8 . 0.959(15) 1.963(15) 2.9111(13) 169.2(12)
    N1 H1B O9 5_556 0.877(15) 2.031(15) 2.8333(13) 151.7(12)
    N1 H1B O11 5_556 0.877(15) 2.518(14) 3.1968(13) 134.8(11)
    N1 H1C O12 1_545 0.940(15) 1.887(16) 2.8202(13) 171.4(13)
    O12 H12 O8 . 0.853(15) 1.893(15) 2.7423(10) 173.0(16)
    O10 H10 O9 1_565 0.988(17) 1.577(17) 2.5625(11) 175.3(17)
_iucr_refine_instructions_details
;
TITL 1 in C2/c
CELL 0.71073  21.2425   5.6341  16.5372  90.000 119.141  90.000
ZERR   4.00   0.0009   0.0001   0.0006   0.000   0.005   0.000
LATT  7
SYMM -X, Y, 0.5-Z
SFAC C H N O
UNIT 48 112 8 36
OMIT -4 52
L.S. 20
Bond $H
HTAB N1 O8
HTAB O12 O8
EQIV $1 -x, -y, -z+1
HTAB N1 O9_$1
HTAB N1 O11_$1
EQIV $2 x, y-1, z
HTAB N1 O12_$2
EQIV $3 x, y+1, z
HTAB O10 O9_$3
HTAB
ACTA
CONF
FMAP 2
PLAN 20
WGHT    0.041400    0.136100
FVAR       0.26353
N1    3   -0.063315   -0.087240    0.315602    11.00000    0.01701    0.01706 =
         0.01154    0.00011    0.00698   -0.00114
H1A   2   -0.023604    0.019340    0.348347    11.00000    0.03073
H1B   2   -0.074750   -0.145823    0.355863    11.00000    0.02994
H1C   2   -0.046379   -0.208035    0.291876    11.00000    0.03648
C2    1   -0.124548    0.040359    0.238171    11.00000    0.01797    0.01556 =
         0.01592    0.00394    0.00821    0.00115
AFIX  23
H2A   2   -0.105646    0.150440    0.210192    11.00000   -1.20000
H2B   2   -0.150039    0.131888    0.262847    11.00000   -1.20000
AFIX   0
C3    1   -0.177074   -0.127195    0.164332    11.00000    0.01698    0.02129 =
         0.01304   -0.00034    0.00726    0.00278
AFIX  13
H3A   2   -0.150273   -0.224117    0.142145    11.00000   -1.20000
AFIX   0
C4    1   -0.231580    0.022768    0.083839    11.00000    0.02177    0.03558 =
         0.02067    0.00794    0.00482    0.00016
AFIX  33
H4A   2   -0.206601    0.125124    0.062471    11.00000   -1.50000
H4B   2   -0.258950    0.117003    0.104086    11.00000   -1.50000
H4C   2   -0.263503   -0.079413    0.034286    11.00000   -1.50000
AFIX   0
C5    1   -0.214298   -0.292223    0.200396    11.00000    0.02384    0.01953 =
         0.02563    0.00053    0.00796   -0.00443
AFIX  33
H5A   2   -0.178780   -0.384185    0.250904    11.00000   -1.50000
H5B   2   -0.246086   -0.396621    0.151652    11.00000   -1.50000
H5C   2   -0.241566   -0.200220    0.221438    11.00000   -1.50000
AFIX   0
C6    1    0.075224    0.277670    0.476290    11.00000    0.01202    0.01231 =
         0.01274    0.00039    0.00719   -0.00001
C7    1    0.081177    0.528791    0.517223    11.00000    0.00982    0.01312 =
         0.01165    0.00103    0.00430    0.00006
O8    4    0.054055    0.255541    0.392036    11.00000    0.02162    0.01287 =
         0.01100   -0.00097    0.00866    0.00024
O9    4    0.091686    0.111226    0.533994    11.00000    0.03035    0.01114 =
         0.01396    0.00149    0.01190    0.00021
O10   4    0.082977    0.698677    0.464050    11.00000    0.02476    0.00973 =
         0.01366    0.00078    0.01073   -0.00058
H10   2    0.088372    0.854679    0.493988    11.00000    0.05656
O11   4    0.082607    0.557626    0.590556    11.00000    0.02520    0.01556 =
         0.01187   -0.00165    0.01056   -0.00087
O12   4    0.000000    0.578509    0.250000    10.50000    0.02273    0.01417 =
         0.01032    0.00000    0.00620    0.00000
H12   2    0.019763    0.486136    0.296726    11.00000    0.04812
HKLF 4
REM  1 in C2/c
REM R1 =  0.0279 for   1370 Fo > 4sig(Fo)  and  0.0377 for all   1696 data
REM    125 parameters refined using      0 restraints
END
;
