# Supplementary material for: Crystal structure of iso­butyl­ammonium hydrogen oxalate hemihydrate
Source: Acta Crystallogr Sect E Struct Rep Online. 2014 Oct 24;70(Pt 11):o1175. doi: 10.1107/S1600536814022697 (PMC4257255; doi:10.1107/S1600536814022697)
Supplement: Supplementary file 2 [file e-70-o1175-Isup2.hkl]

# 
# h,k,l, Fc-squared, Fo-squared, sigma(Fo-squared) and status flag 
# 
data_I
_shelx_title ' 1 in C2/c' 
_shelx_refln_list_code          4 
_shelx_F_calc_maximum      287.91 
_exptl_crystal_F_000       744.00 
_reflns_d_resolution_high  0.8108 
 
loop_ 
 _symmetry_equiv_pos_as_xyz 
 'x, y, z' 
 '-x, y, -z+1/2' 
 'x+1/2, y+1/2, z' 
 '-x+1/2, y+1/2, -z+1/2' 
 '-x, -y, -z' 
 'x, -y, z-1/2' 
 '-x+1/2, -y+1/2, -z' 
 'x+1/2, -y+1/2, z-1/2' 
 
_cell_length_a    21.2425 
_cell_length_b     5.6341 
_cell_length_c    16.5372 
_cell_angle_alpha  90.000 
_cell_angle_beta  119.141 
_cell_angle_gamma  90.000 
 
_shelx_F_squared_multiplier     1.000 
 
loop_ 
 _refln_index_h 
 _refln_index_k 
 _refln_index_l 
 _refln_F_squared_calc 
 _refln_F_squared_meas 
 _refln_F_squared_sigma 
 _refln_observed_status 
   4   0   0     3067.43     3138.18     18.36 o 
   6   0   0    60158.63    57987.71    121.98 o 
   8   0   0    11687.29    11928.43     99.86 o 
  10   0   0      937.07      897.43     17.90 o 
  12   0   0     7943.74     7614.39     47.70 o 
  14   0   0     3650.13     3801.51     38.11 o 
  16   0   0       66.28       62.84     16.43 o 
  18   0   0       88.43       82.24     16.63 o 
  20   0   0     1128.02     1151.89     30.36 o 
  22   0   0      427.33      440.76     24.85 o 
   1   1   0        0.84        4.68      2.98 o 
   3   1   0     6337.76     6246.35     17.30 o 
   5   1   0       25.05       23.44      4.03 o 
   7   1   0      256.41      275.24      6.39 o 
   9   1   0       13.98       11.84      5.31 o 
  11   1   0     2843.05     2838.93     23.35 o 
  13   1   0     1424.16     1438.00     17.81 o 
  15   1   0      300.86      300.55     13.36 o 
  17   1   0     1565.47     1512.03     21.27 o 
  19   1   0        9.36        2.81     11.98 o 
  21   1   0        1.48        8.14     15.95 o 
   0   2   0      163.75      149.02      6.86 o 
   2   2   0       87.02      107.14      5.00 o 
   4   2   0       89.21      107.33      5.37 o 
   6   2   0       18.57       17.56      3.92 o 
   8   2   0     4061.76     3895.07     29.49 o 
  10   2   0      571.39      572.14     10.04 o 
  12   2   0      535.29      515.49     11.93 o 
  14   2   0       24.87       29.48     14.48 o 
  16   2   0       34.60       27.32     14.13 o 
  18   2   0      104.02      109.32     16.11 o 
  20   2   0      202.55      196.47     23.65 o 
   1   3   0      100.02       79.67      6.12 o 
   3   3   0       19.65       22.10      5.80 o 
   5   3   0      215.24      211.40      7.28 o 
   7   3   0       70.01       71.41      7.29 o 
   9   3   0      613.27      610.89     10.75 o 
  11   3   0     1615.15     1616.68     19.60 o 
  13   3   0        8.55        8.36     12.32 o 
  15   3   0       72.35       64.56     14.10 o 
  17   3   0       61.62       53.76     14.52 o 
  19   3   0        0.08       14.65     18.49 o 
   0   4   0      547.63      583.19     18.61 o 
   2   4   0      158.77      154.10     10.66 o 
   4   4   0      158.75      166.93      9.24 o 
   6   4   0     1076.33     1075.96     13.74 o 
   8   4   0       44.05       45.97      8.89 o 
  10   4   0      501.28      471.87     11.66 o 
  12   4   0      298.52      310.87     16.07 o 
  14   4   0      594.27      568.32     20.53 o 
  16   4   0        1.53        4.05     19.43 o 
  18   4   0       13.73       -1.10     19.47 o 
   1   5   0     2491.70     2453.16     24.91 o 
   3   5   0       94.11       80.18     11.18 o 
   5   5   0     1424.37     1400.98     20.58 o 
   7   5   0     3387.19     3251.07     35.67 o 
   9   5   0      358.61      351.11     12.05 o 
  11   5   0      685.89      688.97     17.11 o 
  13   5   0      393.17      378.37     23.41 o 
  15   5   0       33.02       65.00     20.71 o 
   0   6   0     1072.06     1112.79     29.52 o 
   2   6   0      930.96      983.84     20.41 o 
   4   6   0        2.06        5.50     12.28 o 
   6   6   0      153.14      175.75     14.33 o 
   8   6   0      308.93      326.51     16.32 o 
  10   6   0       55.04       54.42     16.28 o 
 -23   1   1        0.01        7.63     16.77 o 
 -21   1   1      543.20      591.00     21.83 o 
 -19   1   1       16.45       18.92     11.85 o 
 -17   1   1       17.76       16.64     10.85 o 
 -15   1   1      491.67      488.46     14.01 o 
 -13   1   1     1858.77     1788.52     25.71 o 
 -11   1   1     1184.23     1256.90     14.87 o 
  -9   1   1       15.03       12.26      4.94 o 
  -7   1   1     1385.20     1209.35     11.87 o 
  -5   1   1       11.54       10.56      3.60 o 
  -3   1   1     7253.55     7172.96     21.17 o 
  -1   1   1      657.57      538.18      6.44 o 
   1   1   1      278.87      252.90      4.45 o 
   3   1   1      179.71      153.22      5.20 o 
   5   1   1     9680.91     9840.22     40.55 o 
   7   1   1        0.76        1.91      5.16 o 
   9   1   1      735.17      671.20      9.14 o 
  11   1   1      101.29      106.38      7.13 o 
  13   1   1       97.96      105.04     10.53 o 
  15   1   1      343.02      332.70     13.66 o 
  17   1   1       26.47       19.89     11.64 o 
  19   1   1       61.40       66.18     12.71 o 
  21   1   1       55.59       59.49     20.82 o 
 -22   2   1       14.84        5.93     22.06 o 
 -20   2   1       37.15       31.80     16.28 o 
 -18   2   1       40.52       38.60     15.86 o 
 -16   2   1      286.00      309.23     16.92 o 
 -14   2   1     1773.28     1767.74     28.94 o 
 -12   2   1      534.52      541.74     10.05 o 
 -10   2   1       83.49       77.19      5.53 o 
  -8   2   1      109.62      115.04      5.01 o 
  -6   2   1     1065.61      985.55      9.87 o 
  -4   2   1    13657.78    13971.08     47.62 o 
  -2   2   1     3757.87     4096.08     14.95 o 
   0   2   1      285.81      282.96      5.85 o 
   2   2   1    11992.74    12190.31     50.05 o 
   4   2   1     2862.42     2938.10     17.12 o 
   6   2   1      921.64      878.60      8.03 o 
   8   2   1    17823.57    18135.46     41.96 o 
  10   2   1     2007.30     1960.80     21.53 o 
  12   2   1      286.22      289.42     12.24 o 
  14   2   1      413.74      417.25     18.15 o 
  16   2   1      591.79      578.51     19.62 o 
  18   2   1      136.99      122.15     31.53 o 
  20   2   1      399.21      380.29     26.63 o 
 -21   3   1       29.04       52.18     20.50 o 
 -19   3   1      472.98      508.05     20.09 o 
 -17   3   1     1652.08     1583.40     25.34 o 
 -15   3   1       28.90       28.71     12.90 o 
 -13   3   1       62.62       72.25     13.58 o 
 -11   3   1      147.37      138.98      9.61 o 
  -9   3   1     2226.85     2212.96     16.49 o 
  -7   3   1      669.31      689.98     10.20 o 
  -5   3   1     1435.32     1391.64     16.18 o 
  -3   3   1     4417.52     4019.36     18.43 o 
  -1   3   1     1191.61     1239.69     13.85 o 
   1   3   1     1239.89     1286.84     11.97 o 
   3   3   1      298.52      352.47      7.69 o 
   5   3   1        8.37        5.60      6.34 o 
   7   3   1      945.10      933.09     11.82 o 
   9   3   1     1166.62     1215.12     15.19 o 
  11   3   1     1074.22     1104.27     24.42 o 
  13   3   1      175.24      207.71     14.69 o 
  15   3   1      299.34      309.04     16.76 o 
  17   3   1      180.85      185.52     19.38 o 
  19   3   1       66.56       83.43     20.02 o 
 -18   4   1      269.86      293.26     23.22 o 
 -16   4   1      537.31      549.17     28.88 o 
 -14   4   1       15.11       20.20     14.87 o 
 -12   4   1      330.33      325.74     12.21 o 
 -10   4   1      388.39      383.06     11.03 o 
  -8   4   1      536.85      517.87     12.66 o 
  -6   4   1     1591.85     1623.22     15.75 o 
  -4   4   1     1151.41     1117.73     16.67 o 
  -2   4   1      720.14      690.00     13.76 o 
   0   4   1      134.65      126.01     10.21 o 
   2   4   1      736.97      722.21     12.02 o 
   4   4   1      392.34      404.11     11.07 o 
   6   4   1      684.88      663.41     12.13 o 
   8   4   1     2763.44     2767.90     46.05 o 
  10   4   1      213.77      217.32     11.36 o 
  12   4   1       18.93       12.61     11.16 o 
  14   4   1      426.84      431.96     24.21 o 
  16   4   1       74.97       89.55     21.61 o 
  18   4   1       25.71       31.17     19.54 o 
 -15   5   1      590.70      593.30     27.55 o 
 -13   5   1      571.94      600.34     20.03 o 
 -11   5   1       51.33       51.30     10.10 o 
  -9   5   1       81.67       80.62     10.04 o 
  -7   5   1      109.28      110.28     10.84 o 
  -5   5   1       99.65      120.93     11.91 o 
  -3   5   1      567.63      571.98     15.12 o 
  -1   5   1      521.01      535.69     14.83 o 
   1   5   1      402.85      410.07     14.02 o 
   3   5   1        7.38        8.45     10.67 o 
   5   5   1      501.27      532.64     18.33 o 
   7   5   1      897.64      922.26     16.23 o 
   9   5   1      545.82      579.43     13.47 o 
  11   5   1        4.27       13.57     12.31 o 
  13   5   1       76.57      106.70     19.29 o 
  15   5   1      373.90      383.13     25.99 o 
 -12   6   1      135.42      134.37     18.46 o 
 -10   6   1        0.80        4.37     15.82 o 
  -8   6   1       36.50       37.19     15.89 o 
  -6   6   1      115.69      141.51     16.48 o 
  -4   6   1        9.44        3.70     15.03 o 
  -2   6   1        1.40        4.17     14.87 o 
   0   6   1      528.58      554.52     21.07 o 
   2   6   1      640.56      677.91     35.67 o 
   4   6   1        3.70        1.82     15.28 o 
   6   6   1        0.31        4.39     14.81 o 
   8   6   1      288.20      290.47     19.20 o 
  10   6   1      193.24      200.62     33.26 o 
 -24   0   2        0.20       16.54     20.07 o 
 -22   0   2       97.37      104.25     20.25 o 
 -20   0   2      290.84      263.75     20.25 o 
 -18   0   2     4272.96     4099.88     44.35 o 
 -16   0   2      152.19      185.94     17.50 o 
 -14   0   2     1286.10     1368.16     24.80 o 
 -12   0   2    13225.23    12936.00     58.70 o 
 -10   0   2        6.54       15.54     11.02 o 
  -8   0   2    12888.96    13185.84     93.38 o 
  -6   0   2    82891.30    79345.16    389.78 o 
  -4   0   2      410.56      284.96     12.96 o 
   2   0   2     8669.96     8599.92     41.90 o 
   4   0   2    24169.95    22793.47    103.46 o 
   6   0   2    14615.12    13716.30    133.31 o 
   8   0   2     1637.49     1598.41     15.41 o 
  10   0   2     3073.95     2978.02     46.25 o 
  12   0   2     3374.21     3561.40     35.53 o 
  14   0   2        3.86        9.75     15.57 o 
  16   0   2     4960.87     4993.38     56.08 o 
  18   0   2     1600.97     1604.33     32.78 o 
  20   0   2       60.73       64.08     24.19 o 
 -23   1   2       20.37       27.49     17.40 o 
 -21   1   2     2293.19     2317.14     38.13 o 
 -19   1   2      743.20      710.69     17.21 o 
 -17   1   2       11.67       16.69     10.90 o 
 -15   1   2      902.97      919.24     16.21 o 
 -13   1   2      641.88      659.24     14.58 o 
 -11   1   2      205.77      175.03      6.14 o 
  -9   1   2     3733.87     3606.21     12.96 o 
  -7   1   2     4076.58     3883.87     21.65 o 
  -5   1   2    11082.97    10761.01     38.64 o 
  -3   1   2     5100.59     4682.44     23.24 o 
  -1   1   2    15695.87    14741.25     36.28 o 
   1   1   2       74.68       49.46      5.27 o 
   3   1   2        6.92        2.59      4.63 o 
   5   1   2     4849.57     4890.96     17.35 o 
   7   1   2      173.84      192.57      7.32 o 
   9   1   2     1115.08     1030.17     12.17 o 
  11   1   2        9.62        8.50      7.22 o 
  13   1   2      273.37      234.83     12.49 o 
  15   1   2      228.34      221.52     12.76 o 
  17   1   2        5.29       -1.07     11.52 o 
  19   1   2      659.75      687.25     20.98 o 
  21   1   2        0.00        6.79     22.97 o 
 -22   2   2        1.31       -0.71     15.58 o 
 -20   2   2      111.53       97.70     17.48 o 
 -18   2   2       81.30       74.37     15.23 o 
 -16   2   2      198.99      200.63     16.15 o 
 -14   2   2      285.93      265.25     14.15 o 
 -12   2   2      525.68      524.81      8.22 o 
 -10   2   2     2266.02     2242.14     12.82 o 
  -8   2   2      357.57      361.04      5.82 o 
  -6   2   2     1260.46     1282.70     10.16 o 
  -4   2   2    17676.26    18198.93     62.30 o 
  -2   2   2      330.28      363.92      5.28 o 
   0   2   2      955.05      952.12      8.64 o 
   2   2   2    23486.89    23942.31     39.76 o 
   4   2   2     3481.56     3485.34     16.20 o 
   6   2   2     1968.52     2029.62     20.89 o 
   8   2   2      292.05      264.52      8.36 o 
  10   2   2     2493.01     2599.84     31.99 o 
  12   2   2      199.71      196.50     12.18 o 
  14   2   2        0.12        3.93     13.01 o 
  16   2   2     1964.34     1867.59     36.66 o 
  18   2   2       12.12       14.63     19.79 o 
  20   2   2        1.69       -0.71     22.49 o 
 -21   3   2      162.48      160.45     17.51 o 
 -19   3   2        0.15        2.77     15.58 o 
 -17   3   2       83.68       95.30     14.77 o 
 -15   3   2      896.85      892.44     27.23 o 
 -13   3   2      300.51      311.53     13.09 o 
 -11   3   2      201.72      187.30      9.74 o 
  -9   3   2        2.19        6.18      7.31 o 
  -7   3   2     1079.47     1044.76     11.67 o 
  -5   3   2      802.71      767.41      9.86 o 
  -3   3   2      251.68      285.27      8.24 o 
  -1   3   2     1230.06     1233.93     11.13 o 
   1   3   2      654.89      682.55      9.72 o 
   3   3   2     1638.49     1691.42     14.92 o 
   5   3   2     2485.06     2527.59     21.13 o 
   7   3   2     1013.06     1049.39     13.62 o 
   9   3   2     1292.13     1353.40     16.00 o 
  11   3   2       38.01       42.76     10.71 o 
  13   3   2       17.47       21.47     16.36 o 
  15   3   2      229.97      249.37     21.65 o 
  17   3   2      125.50      134.83     18.92 o 
  19   3   2       33.45       60.44     20.24 o 
 -18   4   2        0.54        4.29     15.58 o 
 -16   4   2      344.02      376.60     19.18 o 
 -14   4   2      500.54      491.75     19.52 o 
 -12   4   2     3064.63     3021.44     40.01 o 
 -10   4   2      377.38      392.12     11.21 o 
  -8   4   2      241.43      224.03      9.95 o 
  -6   4   2      920.15      951.75     14.34 o 
  -4   4   2     1037.44      972.22     14.16 o 
  -2   4   2      103.46      108.10      9.94 o 
   0   4   2      529.28      494.55     13.35 o 
   2   4   2     1592.88     1514.11     15.74 o 
   4   4   2     2312.88     2238.88     19.29 o 
   6   4   2      222.09      221.03      9.87 o 
   8   4   2     1559.37     1630.79     31.95 o 
  10   4   2       43.15       55.08     10.14 o 
  12   4   2       22.58       28.54     13.69 o 
  14   4   2       47.08       49.93     20.95 o 
  16   4   2       78.46      106.04     22.07 o 
 -15   5   2        4.41       22.36     16.00 o 
 -13   5   2      317.41      313.49     15.74 o 
 -11   5   2     1173.09     1140.24     16.78 o 
  -9   5   2      303.46      283.07     12.77 o 
  -7   5   2      388.48      409.64     13.12 o 
  -5   5   2     1374.02     1311.28     19.88 o 
  -3   5   2      117.29      108.90     11.54 o 
  -1   5   2     1077.60     1038.68     18.01 o 
   1   5   2     1804.76     1752.86     21.93 o 
   3   5   2       74.75       73.11     11.36 o 
   5   5   2     1849.49     1813.39     23.22 o 
   7   5   2        0.38        9.29     10.22 o 
   9   5   2        4.89       11.73     11.83 o 
  11   5   2     1303.01     1351.57     22.57 o 
  13   5   2      450.53      476.31     50.25 o 
 -12   6   2       10.44        4.83     16.80 o 
 -10   6   2       26.01       26.49     15.97 o 
  -8   6   2      349.06      364.50     19.50 o 
  -6   6   2       81.99       78.78     16.06 o 
  -4   6   2      106.01      105.15     16.51 o 
  -2   6   2        2.79       17.93     15.44 o 
   0   6   2       32.30       25.78     15.39 o 
   2   6   2      120.40       97.25     16.50 o 
   4   6   2       94.28       87.13     16.39 o 
   6   6   2        0.01        8.56     15.61 o 
   8   6   2       96.75       87.47     20.33 o 
  10   6   2       17.94       39.15     20.97 o 
 -23   1   3       50.05       45.22     17.29 o 
 -21   1   3      142.26      144.83     17.36 o 
 -19   1   3      470.03      490.30     15.41 o 
 -17   1   3      345.82      336.46     13.93 o 
 -15   1   3     1244.34     1234.72     17.62 o 
 -13   1   3      559.89      554.04     12.31 o 
 -11   1   3      249.04      226.98     13.36 o 
  -9   1   3     1740.66     1780.61     10.88 o 
  -7   1   3     2532.79     2577.20     13.79 o 
  -5   1   3       79.50       86.26      7.30 o 
  -3   1   3      719.62      601.86      8.21 o 
  -1   1   3     8157.28     7954.31     43.13 o 
   1   1   3       40.80       40.60      9.06 o 
   3   1   3     8658.72     8508.52     52.36 o 
   5   1   3     6214.76     6594.78     28.57 o 
   7   1   3     1076.51     1151.81     18.30 o 
   9   1   3      150.73      131.20      8.08 o 
  11   1   3     1610.48     1616.22     18.31 o 
  13   1   3       72.16       76.38     11.54 o 
  15   1   3       28.10       22.31     10.91 o 
  17   1   3      299.21      293.66     17.15 o 
  19   1   3       82.01       99.98     15.48 o 
 -22   2   3      292.12      287.58     17.83 o 
 -20   2   3      692.06      688.97     20.09 o 
 -18   2   3        1.70        8.88     13.22 o 
 -16   2   3        0.87        8.98     12.69 o 
 -14   2   3      555.62      508.17     15.57 o 
 -12   2   3      360.31      364.13      7.41 o 
 -10   2   3     4461.43     4504.62     37.59 o 
  -8   2   3      633.76      630.65      9.42 o 
  -6   2   3      293.40      301.96      7.19 o 
  -4   2   3      387.99      359.86      6.92 o 
  -2   2   3        3.94        0.99      3.91 o 
   0   2   3     5123.09     5326.05     37.45 o 
   2   2   3     4221.25     4627.88     23.51 o 
   4   2   3     1579.13     1764.29     11.52 o 
   6   2   3      551.18      533.70      8.85 o 
   8   2   3        6.15        8.33      7.26 o 
  10   2   3       62.62       87.36      8.80 o 
  12   2   3     1884.30     1901.77     43.84 o 
  14   2   3     1136.66     1152.30     31.89 o 
  16   2   3       41.76       39.67     18.91 o 
  18   2   3       46.75       58.85     21.62 o 
 -21   3   3       13.36       17.52     15.80 o 
 -19   3   3     1029.46     1056.32     23.28 o 
 -17   3   3      575.57      559.33     18.58 o 
 -15   3   3       81.16       84.38     13.26 o 
 -13   3   3     5227.97     5072.21     63.68 o 
 -11   3   3     2654.49     2574.80     19.98 o 
  -9   3   3      113.62      101.52      8.80 o 
  -7   3   3        5.50        9.90      7.11 o 
  -5   3   3       61.52       75.21      7.03 o 
  -3   3   3      612.33      619.92      7.52 o 
  -1   3   3        7.18       15.29      5.37 o 
   1   3   3        0.00        1.42      6.12 o 
   3   3   3       28.16       34.82      6.09 o 
   5   3   3      562.73      585.42      9.29 o 
   7   3   3        0.31        5.01      8.10 o 
   9   3   3      209.53      199.85     10.47 o 
  11   3   3      512.01      507.64     16.55 o 
  13   3   3        4.90       12.86     17.41 o 
  15   3   3      103.82       95.68     17.80 o 
  17   3   3       43.50       48.75     18.02 o 
 -20   4   3       26.58       31.17     16.85 o 
 -18   4   3      102.26       87.13     16.53 o 
 -16   4   3       13.11        5.08     15.75 o 
 -14   4   3        1.20        3.86     14.25 o 
 -12   4   3      554.95      588.68     13.81 o 
 -10   4   3      307.53      303.40     10.64 o 
  -8   4   3      325.83      306.58     11.54 o 
  -6   4   3      460.01      482.17     12.00 o 
  -4   4   3      203.92      161.80     10.50 o 
  -2   4   3     1738.86     1724.39     18.93 o 
   0   4   3     1740.77     1766.32     15.98 o 
   2   4   3      837.37      828.60     13.02 o 
   4   4   3     1701.14     1702.95     19.34 o 
   6   4   3      152.63      156.22     10.30 o 
   8   4   3        2.03        3.01     10.77 o 
  10   4   3      845.23      807.91     17.82 o 
  12   4   3      721.94      676.70     26.48 o 
  14   4   3      178.92      165.84     22.11 o 
  16   4   3       74.81       91.65     22.64 o 
 -17   5   3        7.57        8.81     17.40 o 
 -15   5   3       91.77      107.99     21.99 o 
 -13   5   3      644.56      700.45     22.10 o 
 -11   5   3      318.42      337.25     15.66 o 
  -9   5   3       26.30       30.69     12.43 o 
  -7   5   3     2239.66     2302.54     26.05 o 
  -5   5   3      165.05      164.21     14.71 o 
  -3   5   3       15.83       19.63     13.35 o 
  -1   5   3      638.11      682.75     19.48 o 
   1   5   3     2496.40     2600.67     31.38 o 
   3   5   3      921.98      939.77     18.05 o 
   5   5   3       14.33       26.39     11.76 o 
   7   5   3      758.35      821.38     23.38 o 
   9   5   3      259.76      251.69     14.14 o 
  11   5   3       14.17       27.38     12.70 o 
  13   5   3      684.00      755.75     29.48 o 
 -12   6   3       19.09       17.67     17.23 o 
 -10   6   3        8.31        8.36     15.99 o 
  -8   6   3       11.15       13.62     15.62 o 
  -6   6   3       14.91       16.91     15.75 o 
  -4   6   3      500.87      515.36     20.93 o 
  -2   6   3      193.01      215.63     17.71 o 
   0   6   3      176.48      203.96     17.63 o 
   2   6   3       19.51       17.56     15.83 o 
   4   6   3       90.39      100.91     16.92 o 
   6   6   3       21.30       38.22     19.09 o 
   8   6   3        2.17        7.58     20.44 o 
 -24   0   4     2306.12     2317.35     42.07 o 
 -22   0   4      701.65      683.31     26.48 o 
 -20   0   4      939.14      835.11     25.53 o 
 -18   0   4     2822.65     2862.15     54.00 o 
 -16   0   4        4.99       11.20     14.62 o 
 -14   0   4     4762.71     5110.47    214.40 o 
 -12   0   4    13163.35    13248.30     58.41 o 
 -10   0   4    10564.65    10393.20    144.78 o 
  -8   0   4      221.11      219.73     17.42 o 
  -6   0   4    10306.76     9406.18     34.92 o 
  -4   0   4    28431.06    26709.95     70.05 o 
  -2   0   4     6743.06     6689.80     27.00 o 
   0   0   4     7224.19     6744.92     28.13 o 
   2   0   4      485.82      383.59     15.98 o 
   4   0   4       78.14       76.37      8.73 o 
   6   0   4      152.46      164.45      9.75 o 
   8   0   4     3005.20     2781.70     32.01 o 
  10   0   4     2717.46     2837.98     24.39 o 
  12   0   4      304.40      311.43     18.06 o 
  14   0   4      121.55      138.37     16.46 o 
  16   0   4      106.63      115.91     24.62 o 
  18   0   4       34.79       19.15     22.03 o 
 -23   1   4        2.26       11.29     16.35 o 
 -21   1   4       44.48       56.19     15.77 o 
 -19   1   4       94.37      118.59     11.99 o 
 -17   1   4      484.13      470.79     14.56 o 
 -15   1   4      452.30      442.50     12.86 o 
 -13   1   4        6.07        3.05      8.09 o 
 -11   1   4      298.98      291.85      6.93 o 
  -9   1   4      124.47      144.49      6.31 o 
  -7   1   4      190.49      195.17      7.45 o 
  -5   1   4    32660.80    31831.86     66.71 o 
  -3   1   4     1045.62      873.05     14.95 o 
  -1   1   4     1742.09     1569.39     13.20 o 
   1   1   4      889.66      955.13     13.58 o 
   3   1   4      883.42      911.34      8.10 o 
   5   1   4       59.72       62.29      5.88 o 
   7   1   4        0.00        5.09      6.99 o 
   9   1   4       13.31       20.22      8.17 o 
  11   1   4     1058.26     1052.16     16.49 o 
  13   1   4     1681.14     1643.71     24.39 o 
  15   1   4      149.96      135.46     14.65 o 
  17   1   4        1.86        3.96     14.21 o 
  19   1   4       89.57       92.71     18.57 o 
 -22   2   4       90.63       79.20     15.65 o 
 -20   2   4        6.60        8.02     13.94 o 
 -18   2   4      534.09      559.21     17.66 o 
 -16   2   4     3008.36     2978.49     40.51 o 
 -14   2   4        4.93        7.69     11.66 o 
 -12   2   4      574.43      561.10      9.54 o 
 -10   2   4     7061.53     7146.20     26.68 o 
  -8   2   4       11.79       15.46      6.99 o 
  -6   2   4      306.68      270.57     14.48 o 
  -4   2   4     7866.73     8060.06     20.01 o 
  -2   2   4     9149.85     9526.63     32.54 o 
   0   2   4      196.57      256.26      7.09 o 
   2   2   4      421.92      443.33      8.16 o 
   4   2   4     6816.65     7064.07     69.07 o 
   6   2   4     2053.58     2051.03     14.87 o 
   8   2   4      382.69      397.01     10.51 o 
  10   2   4      851.58      849.50     16.69 o 
  12   2   4      965.28      860.63     22.26 o 
  14   2   4      180.74      193.40     20.86 o 
  16   2   4        1.69        3.36     19.79 o 
  18   2   4      112.20      114.64     22.55 o 
 -21   3   4       91.94       89.63     16.70 o 
 -19   3   4        9.22        9.15     14.35 o 
 -17   3   4       72.53       70.39     13.84 o 
 -15   3   4       13.86       13.14     12.55 o 
 -13   3   4     1739.74     1744.47     20.98 o 
 -11   3   4     1247.78     1245.97     15.23 o 
  -9   3   4      947.16     1051.97     15.47 o 
  -7   3   4      462.36      467.32      9.75 o 
  -5   3   4     1296.53     1371.25     12.48 o 
  -3   3   4     4323.06     4501.85     17.77 o 
  -1   3   4      510.91      563.68      8.91 o 
   1   3   4     1940.63     2028.71     16.69 o 
   3   3   4      621.79      618.64     10.61 o 
   5   3   4      169.59      193.55      7.85 o 
   7   3   4      216.58      201.71      9.88 o 
   9   3   4     1003.80     1002.30     17.94 o 
  11   3   4      346.11      285.98     15.23 o 
  13   3   4      384.49      414.54     23.45 o 
  15   3   4      424.74      408.81     21.73 o 
  17   3   4      130.23      131.33     20.15 o 
 -20   4   4      209.89      206.52     18.48 o 
 -18   4   4      440.21      392.29     19.16 o 
 -16   4   4      321.61      332.67     18.89 o 
 -14   4   4       83.82       89.70     12.13 o 
 -12   4   4        1.28       10.14     10.91 o 
 -10   4   4      583.67      574.68     15.48 o 
  -8   4   4       50.99       66.53      9.93 o 
  -6   4   4        2.96        6.78      8.76 o 
  -4   4   4      496.01      486.54     12.72 o 
  -2   4   4     1495.92     1514.20     17.96 o 
   0   4   4       55.16       44.62      8.13 o 
   2   4   4       38.94       33.34      9.36 o 
   4   4   4       67.31       57.31     10.27 o 
   6   4   4       21.39       22.97     10.24 o 
   8   4   4       79.92       75.07     11.46 o 
  10   4   4       14.12       17.23     11.64 o 
  12   4   4      237.45      237.38     21.16 o 
  14   4   4      331.99      318.91     24.72 o 
 -17   5   4     2003.08     2158.12     93.31 o 
 -15   5   4       13.42       21.93     20.21 o 
 -13   5   4     1178.72     1199.61     40.21 o 
 -11   5   4     1542.22     1544.18     24.79 o 
  -9   5   4       90.91      110.16     13.45 o 
  -7   5   4     1639.71     1588.77     22.80 o 
  -5   5   4     2165.16     1979.23     28.48 o 
  -3   5   4     1304.44     1236.08     23.72 o 
  -1   5   4      874.69      842.20     21.08 o 
   1   5   4      111.89       71.02     14.04 o 
   3   5   4      590.10      589.64     23.71 o 
   5   5   4      308.64      291.98     20.64 o 
   7   5   4     1019.20      947.89     22.31 o 
   9   5   4        6.40        9.87     14.10 o 
  11   5   4       30.21       41.61     15.77 o 
 -12   6   4      315.89      345.13     26.21 o 
 -10   6   4      386.99      404.39     20.53 o 
  -8   6   4       29.76       26.90     15.62 o 
  -6   6   4        5.12        7.58     15.45 o 
  -4   6   4        1.46        3.06     15.56 o 
  -2   6   4       68.69       61.58     16.03 o 
   0   6   4       54.20       54.16     16.60 o 
   2   6   4       15.55        8.28     19.00 o 
   4   6   4      203.01      211.64     22.20 o 
   6   6   4      462.12      491.21     26.65 o 
   8   6   4      672.12      695.78     29.98 o 
 -25   1   5      364.10      414.07     22.78 o 
 -23   1   5      422.17      384.24     20.68 o 
 -21   1   5      503.76      503.96     20.48 o 
 -19   1   5      142.49      141.68     11.97 o 
 -17   1   5     1942.81     1948.25     29.18 o 
 -15   1   5      587.89      612.80     17.40 o 
 -13   1   5      178.22      179.25      6.65 o 
 -11   1   5     1294.60     1340.33     28.68 o 
  -9   1   5     2046.74     2181.13     29.08 o 
  -7   1   5      207.99      207.98      7.73 o 
  -5   1   5        8.64       21.77      6.49 o 
  -3   1   5       53.65       33.01      5.29 o 
  -1   1   5     4086.24     4513.44     48.59 o 
   1   1   5      114.47      119.44      7.30 o 
   3   1   5     3934.60     4106.26     30.00 o 
   5   1   5     1740.04     1719.79     13.56 o 
   7   1   5     1015.97     1003.99     16.46 o 
   9   1   5       77.73       62.46      9.17 o 
  11   1   5       34.42       34.72     12.77 o 
  13   1   5      422.48      410.39     16.54 o 
  15   1   5        6.18       13.77     15.11 o 
  17   1   5       15.64       19.45     17.30 o 
 -24   2   5       22.04       26.50     16.87 o 
 -22   2   5       56.45       65.30     15.85 o 
 -20   2   5        1.69       10.44     14.39 o 
 -18   2   5      134.41      113.37     13.92 o 
 -16   2   5     1276.94     1251.59     21.41 o 
 -14   2   5       23.45       24.60     11.76 o 
 -12   2   5      179.20      177.96     10.13 o 
 -10   2   5        7.33        3.01      8.40 o 
  -8   2   5      703.10      783.46     13.73 o 
  -6   2   5     4567.71     4805.55     21.08 o 
  -4   2   5     1668.11     1683.18     13.59 o 
  -2   2   5      542.83      538.08      6.92 o 
   0   2   5     1397.52     1437.56     16.78 o 
   2   2   5      392.20      381.67      9.77 o 
   4   2   5      253.79      286.13      7.53 o 
   6   2   5      957.14     1020.27     16.31 o 
   8   2   5       60.07       64.99     11.06 o 
  10   2   5       49.79       39.24     11.35 o 
  12   2   5       49.82       40.73     14.11 o 
  14   2   5       96.03      100.32     19.80 o 
  16   2   5      272.49      294.86     23.62 o 
  18   2   5      329.10      335.78     36.00 o 
 -21   3   5        0.07        3.24     16.06 o 
 -19   3   5      173.12      172.18     16.28 o 
 -17   3   5       23.49       33.69     13.64 o 
 -15   3   5        8.38       11.60     12.76 o 
 -13   3   5     1261.65     1215.49     20.81 o 
 -11   3   5     1270.58     1260.50     17.06 o 
  -9   3   5     3040.10     3036.19     23.56 o 
  -7   3   5      494.58      530.20      9.98 o 
  -5   3   5     1466.82     1617.57     10.95 o 
  -3   3   5     2020.18     2027.30     13.61 o 
  -1   3   5     1714.64     1827.91     15.12 o 
   1   3   5      354.97      385.07     11.19 o 
   3   3   5     5934.20     5968.64     42.41 o 
   5   3   5     2428.77     2397.74     21.13 o 
   7   3   5      368.25      363.62     13.68 o 
   9   3   5        4.92        7.88     10.57 o 
  11   3   5       54.22       80.88     17.80 o 
  13   3   5      156.10      140.10     27.21 o 
  15   3   5       11.21        8.33     20.46 o 
 -20   4   5       33.76       34.92     20.52 o 
 -18   4   5     1340.07     1431.51     30.83 o 
 -16   4   5      671.08      742.27     24.40 o 
 -14   4   5      167.51      184.50     15.65 o 
 -12   4   5      646.36      612.76     15.63 o 
 -10   4   5      362.81      356.84     14.33 o 
  -8   4   5     2065.31     1999.98     22.88 o 
  -6   4   5      472.31      506.05     14.79 o 
  -4   4   5      717.38      729.09     18.61 o 
  -2   4   5       65.09       66.54     13.19 o 
   0   4   5       28.45       21.65     10.65 o 
   2   4   5        7.31        3.22      9.45 o 
   4   4   5       25.81       30.00     10.00 o 
   6   4   5     1173.72     1141.47     26.46 o 
   8   4   5       20.13       29.28     11.21 o 
  10   4   5        0.45        2.94     11.77 o 
  12   4   5      213.32      255.04     22.28 o 
  14   4   5      203.05      222.11     23.62 o 
 -17   5   5       42.18       41.38     21.84 o 
 -15   5   5      170.77      165.18     22.66 o 
 -13   5   5      352.66      343.95     16.03 o 
 -11   5   5       14.83       12.73     12.62 o 
  -9   5   5        9.23       23.94     12.49 o 
  -7   5   5      458.56      562.14     16.96 o 
  -5   5   5     2197.93     2208.16     29.95 o 
  -3   5   5        3.29       19.79     13.30 o 
  -1   5   5      184.13      225.31     19.18 o 
   1   5   5      180.31      188.96     19.47 o 
   3   5   5      214.50      197.80     19.47 o 
   5   5   5      244.90      292.68     21.15 o 
   7   5   5       59.81       64.80     14.98 o 
   9   5   5      299.19      317.96     18.17 o 
  11   5   5        1.21       15.55     25.20 o 
 -12   6   5       16.98       23.24     15.00 o 
 -10   6   5      246.37      261.73     19.16 o 
  -8   6   5      485.34      519.02     21.18 o 
  -6   6   5       99.55       86.26     16.38 o 
  -4   6   5      571.59      521.73     21.28 o 
  -2   6   5       76.02       80.99     20.67 o 
   0   6   5      132.82      107.02     21.17 o 
   2   6   5       14.21       28.09     19.77 o 
   4   6   5        5.98       10.05     19.84 o 
   6   6   5      260.11      234.28     30.60 o 
 -24   0   6       88.94       74.44     35.57 o 
 -22   0   6      414.75      397.55     22.80 o 
 -20   0   6      215.60      212.24     31.25 o 
 -18   0   6      847.61      821.03     39.17 o 
 -16   0   6     2584.30     2558.41     50.25 o 
 -14   0   6      826.34      790.50     31.82 o 
 -12   0   6      420.37      423.25     12.60 o 
 -10   0   6      250.00      223.09     12.69 o 
  -8   0   6     1666.58     1702.53     19.11 o 
  -6   0   6        0.39       22.50      7.35 o 
  -4   0   6       94.42      111.02      7.06 o 
  -2   0   6       23.58       10.85      5.26 o 
   0   0   6      237.53      288.34     10.74 o 
   2   0   6        5.37       23.18     14.97 o 
   4   0   6     3693.56     3716.23     46.80 o 
   6   0   6      218.86      278.77     15.14 o 
   8   0   6     6277.61     6403.38     47.25 o 
  10   0   6      264.12      228.51     24.62 o 
  12   0   6      522.56      554.65     30.53 o 
  14   0   6       91.74       84.09     24.05 o 
  16   0   6      211.47      250.40     29.81 o 
  18   0   6       35.03       28.65     26.49 o 
 -25   1   6      161.89      139.97     17.46 o 
 -23   1   6      122.85      131.54     15.66 o 
 -21   1   6       68.95       78.00     14.48 o 
 -19   1   6       74.56       78.41     12.70 o 
 -17   1   6        8.18       32.61     16.30 o 
 -15   1   6     1058.45     1050.69     20.92 o 
 -13   1   6      743.75      697.69     19.99 o 
 -11   1   6     2564.58     2458.24     17.86 o 
  -9   1   6     8101.73     8475.29     30.13 o 
  -7   1   6      428.25      490.89      7.34 o 
  -5   1   6     1356.06     1450.40     16.02 o 
  -3   1   6     7149.85     7602.77     32.42 o 
  -1   1   6     5352.78     5624.03     37.28 o 
   1   1   6      636.95      647.43     11.13 o 
   3   1   6       62.11       81.41      8.29 o 
   5   1   6      386.42      354.79      8.49 o 
   7   1   6        4.19       16.32     10.85 o 
   9   1   6        3.06       13.89     10.36 o 
  11   1   6     1999.40     1989.70     25.87 o 
  13   1   6        0.03       -2.97     14.84 o 
  15   1   6        1.33        2.79     15.69 o 
  17   1   6       28.24       17.73     17.65 o 
 -24   2   6      406.14      412.10     24.97 o 
 -22   2   6      974.27      980.39     25.96 o 
 -20   2   6      200.51      187.13     16.12 o 
 -18   2   6      156.80      137.53     17.29 o 
 -16   2   6     1804.52     1766.46     33.63 o 
 -14   2   6      682.82      639.43     19.76 o 
 -12   2   6      481.17      473.06     12.39 o 
 -10   2   6     4775.94     4943.33     62.83 o 
  -8   2   6    12985.39    13292.04     45.64 o 
  -6   2   6      375.97      380.38      9.07 o 
  -4   2   6      423.09      467.73      9.61 o 
  -2   2   6     2903.91     2919.99     20.43 o 
   0   2   6     1718.63     1611.01     13.79 o 
   2   2   6       29.49       34.49      8.03 o 
   4   2   6       32.80       36.07      8.78 o 
   6   2   6       13.15        1.76      9.20 o 
   8   2   6      263.94      318.67     14.43 o 
  10   2   6       18.35       21.37     11.66 o 
  12   2   6       26.42       31.69     14.46 o 
  14   2   6     1040.81     1013.13     30.67 o 
  16   2   6      531.75      541.69     37.58 o 
 -23   3   6       39.99       26.15     21.63 o 
 -21   3   6      223.93      208.96     21.72 o 
 -19   3   6      294.64      281.69     20.58 o 
 -17   3   6      944.23      902.98     35.02 o 
 -15   3   6      385.63      363.69     19.29 o 
 -13   3   6        0.16       10.11     11.42 o 
 -11   3   6      252.73      281.02     14.11 o 
  -9   3   6     1258.45     1250.59     19.89 o 
  -7   3   6      403.25      428.47     14.50 o 
  -5   3   6      614.86      650.41      8.41 o 
  -3   3   6      320.90      355.26      7.52 o 
  -1   3   6     1982.76     2065.63     16.27 o 
   1   3   6      637.02      670.50     11.02 o 
   3   3   6     2810.64     2874.91     20.04 o 
   5   3   6       92.65      104.24      9.62 o 
   7   3   6      323.64      292.55     13.14 o 
   9   3   6      845.94      790.98     23.46 o 
  11   3   6        0.96        2.88     22.61 o 
  13   3   6       18.03        0.86     25.77 o 
  15   3   6      664.31      651.53     29.98 o 
 -20   4   6       33.57       54.22     20.18 o 
 -18   4   6      436.05      479.28     22.96 o 
 -16   4   6      824.49      810.49     24.48 o 
 -14   4   6        9.76       15.74     18.07 o 
 -12   4   6        3.99        4.05     12.46 o 
 -10   4   6      679.35      648.22     18.95 o 
  -8   4   6     1900.59     1814.99     35.70 o 
  -6   4   6      265.57      247.31     15.68 o 
  -4   4   6       15.88        9.79     15.71 o 
  -2   4   6      221.56      235.26     18.48 o 
   0   4   6      838.68      893.67     18.14 o 
   2   4   6      832.67      807.92     18.85 o 
   4   4   6       37.07       33.70     12.10 o 
   6   4   6       36.44       25.24     12.88 o 
   8   4   6      235.30      210.37     15.90 o 
  10   4   6       74.51       62.55     16.59 o 
  12   4   6      161.22      128.29     27.93 o 
 -17   5   6       11.89       26.76     20.12 o 
 -15   5   6       73.48       80.84     21.43 o 
 -13   5   6      978.88     1027.56     24.19 o 
 -11   5   6      210.01      175.13     14.33 o 
  -9   5   6       57.85       70.00     13.10 o 
  -7   5   6      700.14      626.61     20.29 o 
  -5   5   6      119.10       95.70     17.86 o 
  -3   5   6       82.53       53.53     16.87 o 
  -1   5   6     1073.30      984.55     30.81 o 
   1   5   6     1575.33     1477.68     32.72 o 
   3   5   6      181.77      176.77     26.13 o 
   5   5   6       12.06        6.50     17.90 o 
   7   5   6      365.52      337.91     17.84 o 
   9   5   6       21.68       30.72     14.71 o 
 -12   6   6      137.32      118.91     18.56 o 
 -10   6   6      162.97      130.36     21.93 o 
  -8   6   6        0.34       -6.66     19.52 o 
  -6   6   6       14.72        3.88     19.39 o 
  -4   6   6      204.53      189.55     21.65 o 
  -2   6   6        4.04        4.69     18.94 o 
   0   6   6       67.15       50.23     20.26 o 
   2   6   6      645.08      596.53     28.08 o 
   4   6   6      236.90      221.57     24.30 o 
 -25   1   7      224.11      249.16     22.07 o 
 -23   1   7      648.91      653.36     24.43 o 
 -21   1   7      119.91      124.76     17.78 o 
 -19   1   7       65.68       81.31     16.58 o 
 -17   1   7        7.54       31.09     16.01 o 
 -15   1   7      971.61      936.13     21.61 o 
 -13   1   7      339.06      325.41     10.61 o 
 -11   1   7       15.54       17.18      8.18 o 
  -9   1   7      251.03      289.16      7.73 o 
  -7   1   7     5410.85     5506.22     36.64 o 
  -5   1   7     6068.23     6537.07     30.78 o 
  -3   1   7      209.88      247.46      6.33 o 
  -1   1   7     7107.31     7695.73     43.60 o 
   1   1   7     7822.55     8129.86     33.10 o 
   3   1   7       75.69       73.78      9.14 o 
   5   1   7      261.54      278.04     13.39 o 
   7   1   7     3208.98     3111.41     29.61 o 
   9   1   7      803.09      850.53     16.45 o 
  11   1   7        0.13        0.50     13.84 o 
  13   1   7       74.23       75.41     16.85 o 
  15   1   7       92.55      121.27     26.85 o 
 -24   2   7        6.70       16.92     19.98 o 
 -22   2   7        1.14       22.86     18.96 o 
 -20   2   7        0.36        0.48     17.34 o 
 -18   2   7      703.56      656.10     22.20 o 
 -16   2   7      545.50      530.68     20.79 o 
 -14   2   7       29.16       21.24     10.18 o 
 -12   2   7      382.43      384.46     12.22 o 
 -10   2   7       19.53       31.95      9.20 o 
  -8   2   7      213.27      272.96      8.43 o 
  -6   2   7      505.81      529.84      9.50 o 
  -4   2   7       92.60       79.38      7.68 o 
  -2   2   7     2467.70     2611.65     22.20 o 
   0   2   7     4052.56     4190.00     31.20 o 
   2   2   7      190.78      186.62      9.99 o 
   4   2   7       15.32       24.26      9.89 o 
   6   2   7       36.47       66.84     10.77 o 
   8   2   7       37.31       33.24     12.29 o 
  10   2   7       64.31       54.76     12.24 o 
  12   2   7      192.89      193.84     16.07 o 
  14   2   7        4.36        4.32     24.05 o 
  16   2   7      277.23      331.46     36.43 o 
 -23   3   7       91.19       67.69     21.77 o 
 -21   3   7      390.08      426.38     24.28 o 
 -19   3   7      179.49      190.73     20.07 o 
 -17   3   7        8.41        9.65     16.20 o 
 -15   3   7      119.09      125.31     16.56 o 
 -13   3   7        1.13        8.34     11.57 o 
 -11   3   7      584.09      611.41     17.04 o 
  -9   3   7        1.78        5.50     12.06 o 
  -7   3   7      332.77      303.92      9.55 o 
  -5   3   7     1714.48     1793.13     17.23 o 
  -3   3   7     1896.85     1914.71     30.70 o 
  -1   3   7     1329.89     1257.43     23.97 o 
   1   3   7       43.53       41.93      9.95 o 
   3   3   7      377.78      315.68     10.81 o 
   5   3   7     1769.39     1818.16     18.67 o 
   7   3   7      277.05      238.65     13.00 o 
   9   3   7        3.68        4.43     15.42 o 
  11   3   7      167.22      134.20     27.65 o 
  13   3   7      137.84      127.43     29.37 o 
 -20   4   7       34.48       60.71     20.70 o 
 -18   4   7      315.75      353.49     22.01 o 
 -16   4   7        7.70       30.23     17.40 o 
 -14   4   7      265.95      266.62     16.02 o 
 -12   4   7        4.50        9.83     12.88 o 
 -10   4   7      100.47       76.05     13.91 o 
  -8   4   7       38.61       29.24     13.74 o 
  -6   4   7      673.30      648.84     18.72 o 
  -4   4   7       61.30       51.38     16.40 o 
  -2   4   7      328.52      368.70     19.96 o 
   0   4   7     2522.24     2429.72     30.15 o 
   2   4   7       82.73       88.09     12.31 o 
   4   4   7       42.63       42.54     12.94 o 
   6   4   7       24.27       29.81     13.66 o 
   8   4   7        1.79        7.80     14.03 o 
  10   4   7       18.03       18.29     17.41 o 
  12   4   7        3.49       -3.17     27.65 o 
 -17   5   7      191.22      202.32     21.58 o 
 -15   5   7       12.85        6.34     20.72 o 
 -13   5   7      293.01      337.03     18.90 o 
 -11   5   7      870.45      851.09     22.89 o 
  -9   5   7       40.91       39.83     14.49 o 
  -7   5   7      296.92      230.05     20.66 o 
  -5   5   7      148.47      119.75     18.58 o 
  -3   5   7        0.43       -2.68     17.45 o 
  -1   5   7       86.11       39.51     17.13 o 
   1   5   7      125.16      101.70     19.45 o 
   3   5   7       21.74       15.26     19.02 o 
   5   5   7       49.72       56.44     19.55 o 
   7   5   7        3.39        2.78     15.10 o 
   9   5   7      168.96      155.63     17.87 o 
 -12   6   7      732.36      724.31     25.14 o 
 -10   6   7        7.53       -4.30     19.70 o 
  -8   6   7       65.18       51.51     21.18 o 
  -6   6   7      232.39      222.06     23.08 o 
  -4   6   7       79.03       73.79     20.60 o 
  -2   6   7       25.85        2.89     19.80 o 
   0   6   7      382.70      359.93     24.96 o 
   2   6   7      108.74      102.06     25.63 o 
   4   6   7        7.04       13.02     22.03 o 
 -26   0   8      526.17      441.76     45.21 o 
 -24   0   8     1244.92     1232.26     51.55 o 
 -22   0   8     1359.51     1350.19     49.96 o 
 -20   0   8      547.92      551.77     37.15 o 
 -18   0   8      514.70      514.19     35.71 o 
 -16   0   8      261.66      270.99     20.01 o 
 -14   0   8      786.76      701.53     15.47 o 
 -12   0   8      201.04      199.53     11.44 o 
 -10   0   8     7547.41     7857.62     65.08 o 
  -8   0   8     1052.43     1112.58     21.60 o 
  -6   0   8     2131.29     2102.84     97.19 o 
  -4   0   8      329.05      309.50     12.67 o 
  -2   0   8     1696.11     1743.21     34.74 o 
   0   0   8       35.32       62.68     10.47 o 
   2   0   8     1723.03     1739.11     36.72 o 
   4   0   8       84.07      114.12     16.92 o 
   6   0   8       35.56       13.06     16.29 o 
   8   0   8      675.83      664.47     27.72 o 
  10   0   8     1937.05     1930.47     47.37 o 
  12   0   8      198.87      226.50     27.50 o 
  14   0   8      166.45      188.19     27.36 o 
  16   0   8      795.81      828.95     42.04 o 
 -25   1   8       21.43       23.48     19.79 o 
 -23   1   8       32.34       37.72     19.06 o 
 -21   1   8      436.99      454.68     21.30 o 
 -19   1   8      186.09      191.95     22.44 o 
 -17   1   8      128.53      135.18     16.96 o 
 -15   1   8      368.07      372.46     16.65 o 
 -13   1   8      401.08      446.65     12.12 o 
 -11   1   8      988.23     1091.76     12.08 o 
  -9   1   8       79.60       57.10      6.45 o 
  -7   1   8     1402.74     1464.45     14.32 o 
  -5   1   8      716.38      797.53      9.85 o 
  -3   1   8      882.13      937.88     15.28 o 
  -1   1   8       58.43       40.89      8.15 o 
   1   1   8     4339.16     4392.74     40.01 o 
   3   1   8     3629.74     3666.21     26.09 o 
   5   1   8     1397.51     1329.64     27.85 o 
   7   1   8     3319.03     3324.31     32.02 o 
   9   1   8      342.69      348.33     15.63 o 
  11   1   8       82.35       73.08     16.07 o 
  13   1   8      569.47      591.88     25.03 o 
  15   1   8      168.47      177.56     20.46 o 
 -24   2   8       14.78       34.00     20.57 o 
 -22   2   8      221.64      232.58     20.91 o 
 -20   2   8      954.95      942.80     38.12 o 
 -18   2   8      184.49      166.07     17.66 o 
 -16   2   8      154.12      163.13     19.65 o 
 -14   2   8     1626.65     1679.55     20.88 o 
 -12   2   8        0.19        5.95     10.22 o 
 -10   2   8     1170.56     1149.63     16.06 o 
  -8   2   8       38.56       22.64      7.31 o 
  -6   2   8        0.13        2.94      7.06 o 
  -4   2   8        2.57        6.60      6.69 o 
  -2   2   8      171.40      170.85      9.81 o 
   0   2   8        0.07        2.95      8.53 o 
   2   2   8     1158.61     1211.11     19.30 o 
   4   2   8      346.43      367.36     13.15 o 
   6   2   8      653.80      613.63     15.57 o 
   8   2   8     1741.55     1569.67     23.92 o 
  10   2   8      993.15      971.53     47.16 o 
  12   2   8        5.87        1.69     15.80 o 
  14   2   8      190.24      201.30     32.54 o 
 -23   3   8       82.09       48.14     21.65 o 
 -21   3   8        1.39       -0.52     19.57 o 
 -19   3   8      306.15      297.55     27.14 o 
 -17   3   8        1.86        9.90     15.81 o 
 -15   3   8      499.12      509.54     20.02 o 
 -13   3   8     1400.04     1537.60     21.19 o 
 -11   3   8      250.90      269.66     13.53 o 
  -9   3   8      603.48      631.60     17.27 o 
  -7   3   8     1819.74     1837.33     22.70 o 
  -5   3   8      598.06      636.00     13.02 o 
  -3   3   8     2161.46     2159.06     23.43 o 
  -1   3   8       90.18       83.85     11.31 o 
   1   3   8       46.56       38.19     10.52 o 
   3   3   8     1253.13     1252.92     19.09 o 
   5   3   8       66.23       92.82     11.34 o 
   7   3   8        2.48        3.96     13.25 o 
   9   3   8      843.66      849.93     25.76 o 
  11   3   8      131.31      123.26     27.79 o 
  13   3   8       26.60       21.17     25.63 o 
 -20   4   8        4.79       17.79     19.92 o 
 -18   4   8      202.90      247.12     20.45 o 
 -16   4   8       97.73      104.14     18.22 o 
 -14   4   8      373.82      351.96     15.92 o 
 -12   4   8      179.67      197.94     15.34 o 
 -10   4   8        8.53       14.93     13.34 o 
  -8   4   8        5.62        3.93     13.32 o 
  -6   4   8       32.87       45.35     14.18 o 
  -4   4   8     1924.03     1925.27     33.07 o 
  -2   4   8      417.50      420.36     23.97 o 
   0   4   8      659.22      578.39     14.71 o 
   2   4   8      408.16      400.48     16.16 o 
   4   4   8       21.48       23.72     13.06 o 
   6   4   8      859.16      873.74     22.36 o 
   8   4   8     1302.99     1359.70     27.04 o 
  10   4   8      364.18      350.90     32.25 o 
 -17   5   8      433.05      413.93     24.04 o 
 -15   5   8       56.02       46.08     18.70 o 
 -13   5   8       16.64       10.51     15.39 o 
 -11   5   8      102.32       69.35     15.50 o 
  -9   5   8       28.66       34.34     15.22 o 
  -7   5   8        7.60       13.68     16.97 o 
  -5   5   8       41.09       14.74     17.08 o 
  -3   5   8        4.22        8.69     18.09 o 
  -1   5   8      310.82      332.97     22.08 o 
   1   5   8       90.39      123.96     20.46 o 
   3   5   8        3.67       19.44     18.94 o 
   5   5   8       92.80       64.30     20.46 o 
   7   5   8       17.90       33.13     15.82 o 
 -12   6   8        0.13        8.94     17.38 o 
 -10   6   8        4.51        8.18     20.67 o 
  -8   6   8      202.29      203.60     23.56 o 
  -6   6   8      187.26      166.25     22.59 o 
  -4   6   8      262.26      259.37     23.92 o 
  -2   6   8       17.88       13.32     20.05 o 
   0   6   8       24.07       26.08     20.85 o 
   2   6   8        0.52        7.57     21.32 o 
 -25   1   9        4.23        4.13     19.93 o 
 -23   1   9       28.78       28.43     18.51 o 
 -21   1   9     1075.65      994.89     43.22 o 
 -19   1   9      203.20      203.27     17.36 o 
 -17   1   9      217.66      215.51     17.50 o 
 -15   1   9       31.37       36.91      9.41 o 
 -13   1   9      476.59      483.93     16.53 o 
 -11   1   9     5412.58     5381.06     49.93 o 
  -9   1   9      101.20      114.15      6.46 o 
  -7   1   9      933.23      939.42     12.51 o 
  -5   1   9     2778.55     2934.05     32.71 o 
  -3   1   9      440.81      411.80     16.03 o 
  -1   1   9      108.44       91.33      9.27 o 
   1   1   9     1458.46     1528.35     18.63 o 
   3   1   9      699.56      696.58     15.31 o 
   5   1   9       75.17       62.93     14.31 o 
   7   1   9      471.79      435.44     22.13 o 
   9   1   9       17.37       26.84     13.32 o 
  11   1   9      126.34      128.32     18.62 o 
  13   1   9        3.21       10.84     17.76 o 
 -24   2   9       86.29       84.48     20.70 o 
 -22   2   9      343.47      363.70     22.02 o 
 -20   2   9       56.85       45.96     17.75 o 
 -18   2   9      227.85      206.80     17.80 o 
 -16   2   9      457.14      412.31     19.28 o 
 -14   2   9      333.61      300.52     13.36 o 
 -12   2   9      658.36      640.53     14.69 o 
 -10   2   9      121.31      119.66     10.81 o 
  -8   2   9      112.24      121.15      8.67 o 
  -6   2   9       46.96       49.62      7.93 o 
  -4   2   9      872.89      869.94     14.17 o 
  -2   2   9     1085.24     1063.91     18.12 o 
   0   2   9      183.74      185.61     11.08 o 
   2   2   9      652.43      657.00     15.31 o 
   4   2   9      693.62      670.80     15.95 o 
   6   2   9       52.91       75.44     12.85 o 
   8   2   9       55.40       51.57     13.21 o 
  10   2   9       37.90       53.08     17.13 o 
  12   2   9       37.08       38.24     17.06 o 
 -23   3   9      408.54      384.11     32.60 o 
 -21   3   9      293.61      299.43     22.31 o 
 -19   3   9       88.73       80.73     18.32 o 
 -17   3   9      260.82      236.11     18.30 o 
 -15   3   9       18.64       19.53     14.70 o 
 -13   3   9       93.56       85.50     12.78 o 
 -11   3   9       39.14       50.18     12.37 o 
  -9   3   9       42.64       47.05     11.89 o 
  -7   3   9      120.92      105.39      9.37 o 
  -5   3   9     2986.83     2855.10     28.74 o 
  -3   3   9     3241.35     3030.29     28.64 o 
  -1   3   9      534.08      503.57     14.35 o 
   1   3   9       87.78       86.53     11.76 o 
   3   3   9     1912.95     1847.95     22.45 o 
   5   3   9      772.75      734.38     16.64 o 
   7   3   9      113.86      151.46     15.95 o 
   9   3   9     1188.53     1282.92     30.30 o 
  11   3   9     1257.28     1345.58     50.11 o 
 -20   4   9      300.17      338.61     23.32 o 
 -18   4   9      386.75      418.41     22.53 o 
 -16   4   9     1037.77     1036.67     26.58 o 
 -14   4   9     1034.03     1073.12     26.26 o 
 -12   4   9      114.35       87.79     13.27 o 
 -10   4   9       41.71       46.06     14.23 o 
  -8   4   9      155.23      144.74     15.06 o 
  -6   4   9        0.10       -5.28     13.64 o 
  -4   4   9      396.49      385.99     25.56 o 
  -2   4   9      742.64      710.50     24.48 o 
   0   4   9      528.32      518.15     14.79 o 
   2   4   9       31.57       30.82     12.90 o 
   4   4   9       84.78      101.19     14.79 o 
   6   4   9      148.74      168.72     16.44 o 
   8   4   9       57.05       73.84     16.23 o 
  10   4   9       38.23       22.17     27.21 o 
 -17   5   9       64.82       66.63     21.29 o 
 -15   5   9       39.17       44.34     18.69 o 
 -13   5   9      629.50      591.10     21.74 o 
 -11   5   9       10.32       16.42     15.43 o 
  -9   5   9      207.57      177.64     17.60 o 
  -7   5   9       22.27       16.51     18.27 o 
  -5   5   9       54.14       67.57     18.90 o 
  -3   5   9        1.24        0.87     18.47 o 
  -1   5   9       42.30       47.38     18.46 o 
   1   5   9       77.05      110.79     20.33 o 
   3   5   9      205.95      235.45     22.80 o 
   5   5   9      406.74      451.37     26.46 o 
 -10   6   9      589.04      602.72     29.37 o 
  -8   6   9       31.79       37.92     21.30 o 
  -6   6   9      214.60      178.20     23.69 o 
  -4   6   9      233.42      208.19     24.07 o 
  -2   6   9      343.74      340.39     26.41 o 
 -26   0  10       31.16       30.12     25.04 o 
 -24   0  10        9.63       -5.42     22.94 o 
 -22   0  10       12.29       32.08     21.57 o 
 -20   0  10      336.71      304.63     22.48 o 
 -18   0  10       27.85       30.29     19.02 o 
 -16   0  10     1461.98     1451.99     28.69 o 
 -14   0  10     4153.75     4137.50     31.02 o 
 -12   0  10      118.72      175.77     12.02 o 
 -10   0  10      276.22      264.30     12.49 o 
  -8   0  10     3513.97     3722.84     27.57 o 
  -6   0  10     5294.44     5642.06     73.51 o 
  -4   0  10     2059.93     2287.75     18.30 o 
  -2   0  10      628.13      606.56     16.12 o 
   0   0  10      335.74      411.52     26.21 o 
   2   0  10      756.53      865.07     32.40 o 
   4   0  10     4721.31     4742.31    158.82 o 
   6   0  10     1104.08     1137.16     29.75 o 
   8   0  10      855.95      837.53     29.95 o 
  10   0  10     1009.31     1101.52     42.91 o 
  12   0  10      869.13      829.09     40.32 o 
 -25   1  10       26.98       17.28     19.88 o 
 -23   1  10       51.67       67.31     18.70 o 
 -21   1  10       20.11       25.09     17.06 o 
 -19   1  10       68.98       81.49     13.19 o 
 -17   1  10      190.29      197.92     14.17 o 
 -15   1  10      811.87      785.53     16.33 o 
 -13   1  10     2055.47     2077.62     20.58 o 
 -11   1  10      602.15      678.78     13.85 o 
  -9   1  10      622.33      632.13     12.55 o 
  -7   1  10       54.36       67.07      7.51 o 
  -5   1  10     2195.68     2274.26     27.05 o 
  -3   1  10      473.06      498.91     10.87 o 
  -1   1  10        3.88       17.06      9.77 o 
   1   1  10     1345.95     1352.69     23.27 o 
   3   1  10      952.45      910.66     17.62 o 
   5   1  10      513.09      503.72     18.75 o 
   7   1  10      247.01      244.68     17.90 o 
   9   1  10       96.78       96.89     17.50 o 
  11   1  10       99.31      108.12     18.12 o 
  13   1  10      176.35      176.09     20.95 o 
 -24   2  10       33.81       17.07     20.48 o 
 -22   2  10       27.96       42.26     18.79 o 
 -20   2  10     1170.29     1169.53     29.24 o 
 -18   2  10     1153.76     1150.51     24.90 o 
 -16   2  10      109.83      125.24     16.39 o 
 -14   2  10     1298.31     1409.93     19.87 o 
 -12   2  10     1054.14     1067.03     17.30 o 
 -10   2  10      149.48      176.25     10.19 o 
  -8   2  10     1923.45     1910.73     16.89 o 
  -6   2  10       51.41       74.53     10.04 o 
  -4   2  10       89.03      105.56     10.48 o 
  -2   2  10      595.51      612.88     14.61 o 
   0   2  10       43.08       47.15     11.37 o 
   2   2  10      493.31      493.91     15.20 o 
   4   2  10     1307.89     1403.74     20.58 o 
   6   2  10     1465.98     1387.30     24.01 o 
   8   2  10      155.27      179.31     15.34 o 
  10   2  10      471.19      466.63     23.62 o 
  12   2  10     1439.59     1555.77     51.98 o 
 -23   3  10       82.60      105.09     21.16 o 
 -21   3  10      547.39      535.24     23.82 o 
 -19   3  10      405.09      428.67     21.35 o 
 -17   3  10       42.81       34.83     16.42 o 
 -15   3  10      505.27      507.46     16.12 o 
 -13   3  10      328.79      259.57     14.02 o 
 -11   3  10       12.98       14.56     12.16 o 
  -9   3  10     1434.87     1443.41     20.13 o 
  -7   3  10       44.83       36.77     10.46 o 
  -5   3  10     1152.46     1113.69     17.67 o 
  -3   3  10     2785.05     2768.44     52.49 o 
  -1   3  10     1007.19     1018.75     18.37 o 
   1   3  10       12.32       11.96     11.03 o 
   3   3  10      822.36      716.71     17.07 o 
   5   3  10      621.17      592.46     16.84 o 
   7   3  10        8.92       -8.32     14.82 o 
   9   3  10      356.70      345.44     22.88 o 
  11   3  10      178.02      195.54     31.97 o 
 -20   4  10       90.01       85.64     20.78 o 
 -18   4  10       92.71      112.45     19.48 o 
 -16   4  10       27.73       30.50     17.39 o 
 -14   4  10        0.21       -5.08     13.11 o 
 -12   4  10        9.41       11.37     13.09 o 
 -10   4  10      396.91      367.30     17.24 o 
  -8   4  10      218.72      214.72     15.74 o 
  -6   4  10       32.05       30.77     16.52 o 
  -4   4  10       10.30       17.28     16.58 o 
  -2   4  10      443.70      423.99     22.03 o 
   0   4  10     1149.18     1128.09     19.48 o 
   2   4  10      712.80      648.41     20.09 o 
   4   4  10      180.81      176.60     16.01 o 
   6   4  10      101.76       93.41     15.81 o 
   8   4  10      138.21      157.58     17.71 o 
 -17   5  10        1.83        3.10     19.80 o 
 -15   5  10      238.66      215.97     21.23 o 
 -13   5  10      241.61      222.91     16.50 o 
 -11   5  10        0.15        4.57     15.38 o 
  -9   5  10       30.65       41.20     15.98 o 
  -7   5  10        1.11        4.88     18.59 o 
  -5   5  10       11.21        3.36     18.26 o 
  -3   5  10       15.27       14.57     18.06 o 
  -1   5  10        0.02        7.23     14.83 o 
   1   5  10        9.07        5.84     19.03 o 
   3   5  10       85.01       78.54     21.48 o 
   5   5  10      943.05     1032.85     34.13 o 
  -8   6  10      399.90      312.82     25.86 o 
  -6   6  10      930.64      964.32     34.00 o 
  -4   6  10      332.77      381.83     27.23 o 
 -25   1  11       27.34       22.42     19.95 o 
 -23   1  11        5.33       14.12     17.88 o 
 -21   1  11      183.80      163.41     18.58 o 
 -19   1  11       42.58       45.25     15.95 o 
 -17   1  11     1922.75     1822.21     27.11 o 
 -15   1  11       77.51       83.32     11.73 o 
 -13   1  11      497.90      501.57     14.30 o 
 -11   1  11      843.87      877.29     16.92 o 
  -9   1  11     1653.78     1662.76     29.37 o 
  -7   1  11      263.89      299.87      9.40 o 
  -5   1  11     1185.45     1258.64     16.32 o 
  -3   1  11      854.71      909.48     16.26 o 
  -1   1  11      343.68      333.15     13.28 o 
   1   1  11      278.56      275.00     13.81 o 
   3   1  11       41.29       22.76     13.98 o 
   5   1  11       89.29       89.53     14.94 o 
   7   1  11       18.39       20.93     16.62 o 
   9   1  11      804.37      816.14     28.00 o 
  11   1  11      161.64      182.22     20.87 o 
 -24   2  11      196.96      192.00     22.40 o 
 -22   2  11       24.14        7.37     18.60 o 
 -20   2  11        8.72       14.43     16.65 o 
 -18   2  11      200.34      213.79     17.47 o 
 -16   2  11        2.10       15.25     14.43 o 
 -14   2  11      694.19      704.30     28.16 o 
 -12   2  11     1677.95     1642.87     24.16 o 
 -10   2  11      173.17      166.99     10.27 o 
  -8   2  11      123.48      118.33     10.99 o 
  -6   2  11     1544.91     1556.61     21.28 o 
  -4   2  11      119.01      130.66     13.06 o 
  -2   2  11     1126.21     1134.60     18.36 o 
   0   2  11      282.79      310.87     14.21 o 
   2   2  11      430.20      427.77     15.04 o 
   4   2  11       27.06       33.23     11.73 o 
   6   2  11        0.23       11.49     13.28 o 
   8   2  11      143.87      156.72     16.17 o 
  10   2  11        2.10       -1.91     17.18 o 
 -23   3  11      402.60      433.74     24.52 o 
 -21   3  11      471.14      489.60     23.55 o 
 -19   3  11      318.31      320.02     20.57 o 
 -17   3  11       97.54       71.63     17.14 o 
 -15   3  11      600.49      618.09     16.96 o 
 -13   3  11      227.74      231.47     13.98 o 
 -11   3  11      605.89      603.05     16.32 o 
  -9   3  11     2600.08     2491.16     29.87 o 
  -7   3  11     1664.50     1614.11     20.25 o 
  -5   3  11     1388.97     1326.90     22.12 o 
  -3   3  11     2085.41     2022.15     26.41 o 
  -1   3  11      941.72      854.10     17.53 o 
   1   3  11        1.75        9.75     11.07 o 
   3   3  11      591.95      649.63     17.54 o 
   5   3  11      605.59      615.81     17.50 o 
   7   3  11        1.76       -4.94     18.05 o 
   9   3  11        3.11        3.17     25.34 o 
 -20   4  11       49.49       53.20     20.87 o 
 -18   4  11      110.64      100.79     19.56 o 
 -16   4  11      427.24      446.42     22.23 o 
 -14   4  11       59.77       35.79     13.34 o 
 -12   4  11      490.29      477.36     19.28 o 
 -10   4  11     3338.72     3244.98     36.19 o 
  -8   4  11     1016.00      957.18     22.98 o 
  -6   4  11      559.89      499.87     22.87 o 
  -4   4  11     1251.99     1179.45     30.28 o 
  -2   4  11      344.12      336.87     17.68 o 
   0   4  11     1015.89      996.30     19.50 o 
   2   4  11      508.12      470.07     20.25 o 
   4   4  11      573.63      525.45     22.22 o 
   6   4  11       39.64       54.90     16.03 o 
 -15   5  11        8.78        6.03     21.28 o 
 -13   5  11      186.16      191.53     18.43 o 
 -11   5  11        4.37       13.36     16.02 o 
  -9   5  11       19.71       13.30     16.14 o 
  -7   5  11       45.55       56.04     19.50 o 
  -5   5  11       23.86       18.53     19.85 o 
  -3   5  11       81.09       84.43     20.69 o 
  -1   5  11      339.62      385.18     24.78 o 
   1   5  11      365.69      387.86     26.22 o 
   3   5  11      825.14      920.64     33.19 o 
 -26   0  12      324.01      311.45     41.76 o 
 -24   0  12        8.37       39.89     32.11 o 
 -22   0  12        0.18       14.11     30.81 o 
 -20   0  12     1256.93     1158.12     63.07 o 
 -18   0  12      733.23      679.91     23.45 o 
 -16   0  12     2369.70     2294.33     36.42 o 
 -14   0  12      123.09      127.82     17.50 o 
 -12   0  12      825.38      916.54     17.59 o 
 -10   0  12      339.22      325.09     20.59 o 
  -8   0  12        7.22        4.09     10.02 o 
  -6   0  12       46.40       23.33     11.12 o 
  -4   0  12      373.07      367.92     15.56 o 
  -2   0  12       94.64      115.35     16.85 o 
   0   0  12      187.78      234.52     28.01 o 
   2   0  12      707.36      701.57     44.78 o 
   4   0  12       12.59       21.44     18.22 o 
   6   0  12     1616.25     1567.56     57.24 o 
   8   0  12      445.54      424.34     32.97 o 
  10   0  12        2.17       16.85     27.07 o 
 -25   1  12       85.89       80.82     20.67 o 
 -23   1  12        4.82        0.38     18.16 o 
 -21   1  12        0.01        5.27     17.21 o 
 -19   1  12       61.51       63.15     15.61 o 
 -17   1  12      825.92      834.43     20.59 o 
 -15   1  12      843.90      926.87     17.80 o 
 -13   1  12     1674.92     1702.67     20.60 o 
 -11   1  12     1438.64     1524.13     29.32 o 
  -9   1  12        0.15        3.73      8.66 o 
  -7   1  12       72.16       86.15     10.58 o 
  -5   1  12      521.51      558.43     12.54 o 
  -3   1  12      231.35      212.64     12.84 o 
  -1   1  12       51.21       59.20     11.93 o 
   1   1  12      516.74      519.04     15.76 o 
   3   1  12      765.59      723.71     20.82 o 
   5   1  12      377.73      383.58     19.04 o 
   7   1  12        1.58      -11.24     15.42 o 
   9   1  12       87.34       64.43     19.95 o 
 -24   2  12      274.10      287.79     22.95 o 
 -22   2  12       82.54       74.48     18.67 o 
 -20   2  12      341.24      351.20     20.91 o 
 -18   2  12      104.66      120.88     16.53 o 
 -16   2  12      356.11      390.18     16.17 o 
 -14   2  12      601.22      569.90     15.48 o 
 -12   2  12      149.76      147.07     11.23 o 
 -10   2  12      686.96      749.49     16.00 o 
  -8   2  12     1608.19     1606.46     37.20 o 
  -6   2  12      294.40      287.32     13.25 o 
  -4   2  12     3381.13     3271.81     28.01 o 
  -2   2  12     4565.40     4459.79     32.74 o 
   0   2  12     3660.89     3477.73     30.03 o 
   2   2  12     1853.47     1806.59     24.00 o 
   4   2  12     1742.86     1691.00     30.22 o 
   6   2  12     1596.36     1666.38     28.25 o 
   8   2  12      255.01      261.35     18.09 o 
 -23   3  12       53.50       61.03     20.92 o 
 -21   3  12      483.23      507.88     23.28 o 
 -19   3  12      204.16      199.02     19.01 o 
 -17   3  12       39.65       58.09     17.06 o 
 -15   3  12     1383.40     1418.33     21.98 o 
 -13   3  12      523.30      545.04     16.21 o 
 -11   3  12       74.15       73.24     14.25 o 
  -9   3  12     2844.80     2687.62     31.11 o 
  -7   3  12      569.16      581.76     15.15 o 
  -5   3  12      418.40      384.51     15.87 o 
  -3   3  12      409.05      378.25     14.52 o 
  -1   3  12      813.56      801.92     17.89 o 
   1   3  12        0.33       -2.49     12.00 o 
   3   3  12      456.92      518.24     16.89 o 
   5   3  12      353.09      350.94     16.22 o 
   7   3  12       74.14       66.32     24.41 o 
 -20   4  12       43.57       34.41     20.52 o 
 -18   4  12      115.87      103.52     19.79 o 
 -16   4  12       68.53       52.57     18.05 o 
 -14   4  12       49.06       41.47     15.37 o 
 -12   4  12      240.91      197.65     17.17 o 
 -10   4  12      576.17      519.10     20.02 o 
  -8   4  12      414.61      394.85     18.57 o 
  -6   4  12     2161.63     2001.32     36.83 o 
  -4   4  12      952.95      921.45     29.05 o 
  -2   4  12      289.42      296.61     18.16 o 
   0   4  12        9.33       18.06     11.97 o 
   2   4  12      182.37      169.02     16.20 o 
   4   4  12      157.53      160.38     21.14 o 
 -15   5  12       16.67       13.61     16.71 o 
 -13   5  12      283.44      301.49     20.50 o 
 -11   5  12      261.49      300.57     20.37 o 
  -9   5  12      670.67      657.99     28.75 o 
  -7   5  12      527.30      540.12     27.10 o 
  -5   5  12      180.28      215.47     22.55 o 
  -3   5  12       17.97       27.99     21.07 o 
  -1   5  12      607.96      669.83     29.81 o 
 -25   1  13       70.93       33.61     19.87 o 
 -23   1  13      337.21      319.13     21.49 o 
 -21   1  13      587.69      600.93     22.41 o 
 -19   1  13       42.21       49.77     15.51 o 
 -17   1  13       12.99        7.20     13.62 o 
 -15   1  13     1533.93     1545.31     20.78 o 
 -13   1  13      168.17      148.77     12.79 o 
 -11   1  13        0.06        2.87     10.72 o 
  -9   1  13       58.24       82.22     11.46 o 
  -7   1  13     2207.72     2241.33     22.35 o 
  -5   1  13      775.21      735.02     16.80 o 
  -3   1  13      460.40      463.31     15.60 o 
  -1   1  13       44.46       60.03     12.17 o 
   1   1  13      242.99      230.15     13.58 o 
   3   1  13      501.01      489.85     20.13 o 
   5   1  13        0.05       -6.81     15.45 o 
   7   1  13       33.65       30.11     14.77 o 
   9   1  13       18.68       20.21     18.89 o 
 -24   2  13      210.71      221.80     21.96 o 
 -22   2  13        0.06        0.43     17.54 o 
 -20   2  13      300.44      316.52     19.95 o 
 -18   2  13      321.38      298.60     18.89 o 
 -16   2  13       26.93       35.53     12.25 o 
 -14   2  13      366.07      374.46     14.29 o 
 -12   2  13      626.66      598.42     15.43 o 
 -10   2  13      579.19      558.11     18.62 o 
  -8   2  13     3441.99     3428.86     28.11 o 
  -6   2  13      340.34      315.61     13.72 o 
  -4   2  13       21.61       37.40     11.54 o 
  -2   2  13      913.46      906.08     18.24 o 
   0   2  13      638.69      617.62     17.79 o 
   2   2  13      356.51      347.26     15.37 o 
   4   2  13      475.73      477.82     19.63 o 
   6   2  13      602.60      631.02     21.97 o 
   8   2  13      274.02      333.17     23.80 o 
 -21   3  13       90.90      128.20     19.98 o 
 -19   3  13      231.93      224.43     19.61 o 
 -17   3  13      785.03      853.40     23.77 o 
 -15   3  13     1959.82     1926.37     28.89 o 
 -13   3  13      690.39      688.43     20.27 o 
 -11   3  13      106.77       94.20     14.52 o 
  -9   3  13     2969.89     2888.56     32.95 o 
  -7   3  13      298.95      305.64     13.57 o 
  -5   3  13      633.04      625.51     18.56 o 
  -3   3  13      743.24      739.08     17.96 o 
  -1   3  13      950.44      924.24     29.55 o 
   1   3  13       11.24       13.70     12.82 o 
   3   3  13        8.36       10.31     12.82 o 
   5   3  13       85.14       77.97     14.25 o 
 -18   4  13      412.18      372.83     27.57 o 
 -16   4  13      602.06      593.82     27.59 o 
 -14   4  13      129.63      122.55     16.29 o 
 -12   4  13      284.53      273.99     18.34 o 
 -10   4  13       29.77       42.16     15.59 o 
  -8   4  13       14.50       31.75     15.61 o 
  -6   4  13      367.82      384.05     23.98 o 
  -4   4  13      171.40      156.02     17.42 o 
  -2   4  13        7.73        2.90     16.21 o 
   0   4  13        6.72        0.95     14.64 o 
   2   4  13      480.70      503.46     20.89 o 
 -13   5  13      468.51      543.55     23.39 o 
 -11   5  13      503.44      479.20     22.80 o 
  -9   5  13        0.56        6.02     19.98 o 
  -7   5  13     1305.77     1417.02     36.88 o 
  -5   5  13     1478.87     1575.43     50.90 o 
  -3   5  13      534.79      555.38     29.06 o 
 -24   0  14       67.61       84.23     33.55 o 
 -22   0  14      643.50      721.24     40.17 o 
 -20   0  14      195.80      229.52     31.82 o 
 -18   0  14     1587.24     1521.25     44.92 o 
 -16   0  14      228.40      233.34     20.64 o 
 -14   0  14       19.49       36.85     19.20 o 
 -12   0  14      823.17      730.59     24.60 o 
 -10   0  14      406.09      422.03     40.03 o 
  -8   0  14      112.41      124.84     22.42 o 
  -6   0  14     2084.84     2022.45     68.32 o 
  -4   0  14     1875.16     1795.50     36.27 o 
  -2   0  14     2809.99     2773.56     58.75 o 
   0   0  14     4951.09     4731.12    119.15 o 
   2   0  14     1868.13     1706.43     61.48 o 
   4   0  14        2.04        2.22     20.85 o 
   6   0  14      523.95      525.43     27.89 o 
 -25   1  14       39.18       40.50     25.94 o 
 -23   1  14      138.83      155.50     25.16 o 
 -21   1  14     1328.68     1363.97     27.30 o 
 -19   1  14      179.08      180.64     16.75 o 
 -17   1  14      292.87      274.94     16.60 o 
 -15   1  14      158.05      153.69     12.76 o 
 -13   1  14       98.19      104.42     13.58 o 
 -11   1  14      367.09      373.89     14.02 o 
  -9   1  14     1305.51     1274.08     18.84 o 
  -7   1  14      640.23      646.07     16.62 o 
  -5   1  14       40.46       46.22     12.01 o 
  -3   1  14      195.75      205.23     13.40 o 
  -1   1  14     1884.97     1881.91     41.50 o 
   1   1  14      652.26      636.14     21.60 o 
   3   1  14      785.17      717.69     25.36 o 
   5   1  14      686.23      707.35     23.48 o 
   7   1  14        5.65       35.39     16.97 o 
 -24   2  14      129.07      164.98     21.51 o 
 -22   2  14       79.84       71.96     18.57 o 
 -20   2  14      376.04      361.46     28.08 o 
 -18   2  14       17.02       29.12     15.52 o 
 -16   2  14      832.91      805.02     18.08 o 
 -14   2  14      748.87      708.17     19.46 o 
 -12   2  14      192.78      215.38     12.96 o 
 -10   2  14     4093.58     4057.40     30.83 o 
  -8   2  14     1569.34     1524.47     20.88 o 
  -6   2  14      693.33      702.65     18.95 o 
  -4   2  14     1179.01     1250.06     20.63 o 
  -2   2  14      482.85      518.81     16.44 o 
   0   2  14      224.32      223.23     14.57 o 
   2   2  14        1.30       10.64     13.33 o 
   4   2  14      657.59      675.98     22.51 o 
   6   2  14      215.20      228.72     18.46 o 
 -21   3  14      503.64      521.45     27.61 o 
 -19   3  14      126.56      143.52     18.76 o 
 -17   3  14      153.35      173.33     21.62 o 
 -15   3  14      759.85      736.87     21.75 o 
 -13   3  14       24.29       26.90     14.83 o 
 -11   3  14       76.52       76.31     15.15 o 
  -9   3  14      163.37      155.38     15.73 o 
  -7   3  14      790.44      758.63     20.01 o 
  -5   3  14        0.35       -0.18     12.00 o 
  -3   3  14      701.27      719.99     18.36 o 
  -1   3  14      230.87      206.74     14.81 o 
   1   3  14        3.32       -0.11     13.33 o 
   3   3  14      273.28      259.61     16.24 o 
 -18   4  14       21.98       18.17     21.87 o 
 -16   4  14      184.81      197.31     18.57 o 
 -14   4  14        2.78        4.62     15.62 o 
 -12   4  14      486.06      447.70     20.02 o 
 -10   4  14        3.64        4.85     15.64 o 
  -8   4  14      199.09      191.18     21.95 o 
  -6   4  14      122.14      120.09     20.89 o 
  -4   4  14       16.00       20.73     15.94 o 
  -2   4  14       13.01        2.34     16.23 o 
   0   4  14       22.71       20.96     15.55 o 
 -11   5  14        0.28       -0.65     18.40 o 
  -9   5  14      269.95      263.06     24.91 o 
  -7   5  14      389.09      440.76     27.73 o 
 -23   1  15       34.27       42.69     24.18 o 
 -21   1  15      773.61      747.40     29.98 o 
 -19   1  15      419.86      414.18     24.43 o 
 -17   1  15       22.54       27.30     15.45 o 
 -15   1  15      207.43      223.84     21.01 o 
 -13   1  15     3142.59     3138.57     40.49 o 
 -11   1  15      276.95      253.07     16.42 o 
  -9   1  15        0.37        8.22     19.05 o 
  -7   1  15      156.97      159.89     17.32 o 
  -5   1  15      854.78      798.09     21.64 o 
  -3   1  15        0.13        3.89     12.19 o 
  -1   1  15       63.64       69.78     13.42 o 
   1   1  15      312.54      300.49     19.62 o 
   3   1  15       48.76       37.73     15.42 o 
   5   1  15        8.59        5.70     16.46 o 
 -22   2  15       67.99       68.66     18.68 o 
 -20   2  15      817.47      838.10     24.24 o 
 -18   2  15      709.11      662.08     26.19 o 
 -16   2  15      178.46      179.06     15.57 o 
 -14   2  15      847.25      877.41     18.32 o 
 -12   2  15      663.39      690.97     16.85 o 
 -10   2  15      227.79      231.10     13.44 o 
  -8   2  15      541.86      532.46     18.27 o 
  -6   2  15      219.21      255.23     14.21 o 
  -4   2  15      686.76      677.49     17.84 o 
  -2   2  15      488.12      537.88     17.34 o 
   0   2  15      137.30      156.84     14.60 o 
   2   2  15       40.63       55.16     13.92 o 
   4   2  15      773.54      804.17     24.86 o 
 -21   3  15      307.67      285.26     26.43 o 
 -19   3  15      707.46      741.76     29.96 o 
 -17   3  15      104.76       94.84     20.66 o 
 -15   3  15       11.40        8.72     14.72 o 
 -13   3  15        2.43        1.33     15.02 o 
 -11   3  15      196.75      194.66     16.88 o 
  -9   3  15      172.11      149.53     16.40 o 
  -7   3  15       41.63       45.19     14.29 o 
  -5   3  15      104.01      104.91     13.85 o 
  -3   3  15      161.10      142.66     14.15 o 
  -1   3  15     1005.28      953.36     21.53 o 
   1   3  15      356.64      395.15     17.74 o 
 -16   4  15        4.85        5.11     16.31 o 
 -14   4  15        6.19        2.42     16.05 o 
 -12   4  15       24.77       23.21     16.31 o 
 -10   4  15      630.32      586.06     22.85 o 
  -8   4  15        1.04       -1.94     20.77 o 
  -6   4  15       37.28       52.15     17.62 o 
  -4   4  15       42.02       27.22     17.29 o 
  -2   4  15      376.12      415.82     22.17 o 
 -24   0  16       47.12       58.17     35.13 o 
 -22   0  16     1261.03     1164.88     48.24 o 
 -20   0  16      110.68      123.40     30.24 o 
 -18   0  16     3030.08     3013.99     59.90 o 
 -16   0  16     1170.07     1143.75     32.90 o 
 -14   0  16      145.86      207.92     37.87 o 
 -12   0  16     1990.10     2047.96     58.32 o 
 -10   0  16     2038.86     2065.65     52.56 o 
  -8   0  16     1559.65     1584.68    112.38 o 
  -6   0  16     1888.16     1735.00    101.30 o 
  -4   0  16     2417.33     2342.11     72.79 o 
  -2   0  16      421.86      442.78     39.67 o 
   0   0  16     1164.05     1133.52     34.59 o 
   2   0  16      492.93      433.42     28.31 o 
   4   0  16        4.24       11.62     22.75 o 
 -23   1  16       79.36      104.10     23.92 o 
 -21   1  16      188.95      201.51     23.21 o 
 -19   1  16        4.51       14.83     19.32 o 
 -17   1  16       86.47       77.69     20.87 o 
 -15   1  16       18.13       -2.67     18.25 o 
 -13   1  16        0.01       -1.41     20.55 o 
 -11   1  16      179.45      176.17     22.45 o 
  -9   1  16        0.08        3.96     15.59 o 
  -7   1  16      113.76       93.20     17.68 o 
  -5   1  16     2664.08     2524.28     41.03 o 
  -3   1  16       65.07       53.23     17.27 o 
  -1   1  16       25.06       19.09     17.03 o 
   1   1  16      162.39      186.62     17.36 o 
   3   1  16      127.39      136.12     17.61 o 
 -22   2  16     1613.29     1674.37     39.50 o 
 -20   2  16       30.13       25.69     19.64 o 
 -18   2  16      104.35      112.41     20.81 o 
 -16   2  16     2372.86     2362.84     43.37 o 
 -14   2  16      425.85      431.80     15.77 o 
 -12   2  16      181.60      193.96     13.63 o 
 -10   2  16       27.05       33.74     14.11 o 
  -8   2  16      535.19      553.13     17.44 o 
  -6   2  16      321.17      342.10     15.63 o 
  -4   2  16       56.61       76.73     13.44 o 
  -2   2  16      612.55      571.27     18.21 o 
   0   2  16       93.82       99.12     14.29 o 
   2   2  16       14.86       19.18     16.96 o 
 -19   3  16        5.54       19.52     20.30 o 
 -17   3  16        0.40        5.45     19.69 o 
 -15   3  16      271.89      281.84     18.55 o 
 -13   3  16      194.12      169.19     17.06 o 
 -11   3  16      269.38      269.31     19.87 o 
  -9   3  16      172.95      166.59     17.32 o 
  -7   3  16        0.05       -3.10     12.90 o 
  -5   3  16      126.25      116.67     14.15 o 
  -3   3  16        2.63       -2.27     13.77 o 
  -1   3  16       83.61      104.75     15.48 o 
 -14   4  16     1131.43     1145.22     27.92 o 
 -12   4  16       34.24       34.44     17.71 o 
 -10   4  16       49.80        0.27     21.01 o 
  -8   4  16       48.34       50.64     21.91 o 
  -6   4  16       33.47       52.40     18.38 o 
 -21   1  17       28.54       18.14     31.39 o 
 -19   1  17      901.51      851.12     41.18 o 
 -17   1  17      363.63      353.96     24.17 o 
 -15   1  17      152.31      137.94     35.42 o 
 -13   1  17       59.49       62.63     22.55 o 
 -11   1  17      785.20      803.00     30.32 o 
  -9   1  17        4.31        1.91     17.25 o 
  -7   1  17        3.68        5.21     17.33 o 
  -5   1  17        4.23       15.99     17.21 o 
  -3   1  17       67.38       50.17     17.36 o 
  -1   1  17       43.19       66.36     16.59 o 
   1   1  17       37.33       41.51     17.16 o 
 -20   2  17      631.03      623.04     42.19 o 
 -18   2  17      560.59      552.78     38.30 o 
 -16   2  17       84.16      103.31     30.67 o 
 -14   2  17     2110.58     2074.04     44.36 o 
 -12   2  17       54.92       62.18     19.58 o 
 -10   2  17      861.78      863.41     29.32 o 
  -8   2  17     1228.74     1210.05     27.27 o 
  -6   2  17      397.58      394.48     20.38 o 
  -4   2  17       23.58       41.73     21.51 o 
  -2   2  17      534.80      523.53     18.86 o 
   0   2  17       58.23       82.89     15.43 o 
 -17   3  17      711.41      699.97     23.22 o 
 -15   3  17      192.63      209.17     18.29 o 
 -13   3  17      713.65      773.46     23.04 o 
 -11   3  17      396.00      355.58     23.60 o 
  -9   3  17       92.14       85.80     19.84 o 
  -7   3  17       30.66       21.94     13.48 o 
  -5   3  17        0.74        1.87     13.94 o 
  -3   3  17        0.84        2.81     14.68 o 
 -22   0  18       15.96        3.60     31.10 o 
 -18   0  18      917.68      908.43     45.64 o 
 -16   0  18      400.11      403.89     41.47 o 
 -14   0  18     1986.56     2067.11     62.06 o 
 -12   0  18     3170.62     3015.48     49.66 o 
 -10   0  18     2385.95     2357.50     45.39 o 
  -8   0  18       23.03       51.85     25.20 o 
  -6   0  18     4469.09     4378.79    132.54 o 
  -4   0  18      120.87       80.06     24.28 o 
  -2   0  18       80.85       89.67     25.30 o 
 -21   1  18       59.06       54.14     31.82 o 
 -19   1  18        1.62        7.63     27.36 o 
 -17   1  18       40.18       19.87     34.41 o 
 -15   1  18       20.93        4.18     22.32 o 
 -13   1  18        7.69        5.79     22.49 o 
 -11   1  18      108.33       81.21     18.53 o 
  -9   1  18       69.20       68.10     18.90 o 
  -7   1  18      322.73      325.81     21.39 o 
  -5   1  18      171.49      194.30     19.81 o 
  -3   1  18       14.09       30.31     16.73 o 
 -18   2  18      113.66      107.42     30.53 o 
 -16   2  18       99.49      108.28     31.39 o 
 -14   2  18       54.74       58.01     20.54 o 
 -12   2  18        1.47       10.44     19.99 o 
 -10   2  18        2.13       10.53     17.15 o 
  -8   2  18       29.76       36.32     17.32 o 
  -6   2  18       95.23      120.77     29.42 o 
  -4   2  18       47.21       47.05     18.07 o 
 -15   3  18      233.28      223.88     18.84 o 
 -13   3  18        9.06        1.41     19.65 o 
 -11   3  18        2.98        7.95     20.12 o 
  -9   3  18      141.82      145.01     19.08 o 
  -7   3  18       11.45       25.94     14.70 o 
 -17   1  19      658.20      665.30     25.88 o 
 -15   1  19        4.95       10.96     20.67 o 
 -13   1  19       57.51       86.61     24.39 o 
 -11   1  19       62.07       74.46     19.65 o 
  -9   1  19      297.01      305.38     22.84 o 
  -7   1  19      151.21      178.40     19.31 o 
  -5   1  19       17.92       24.29     17.14 o 
 -16   2  19      113.65      119.66     33.12 o 
 -14   2  19       32.60       59.90     34.70 o 
 -12   2  19        0.13        7.32     21.45 o 
 -10   2  19      228.79      215.34     20.58 o 
  -8   2  19       41.48       46.35     18.40 o 
 -16   0  20      228.02      254.67     30.74 o 
 -14   0  20       47.15       57.02     27.85 o 
 -12   0  20      323.04      336.44     31.00 o 
 -10   0  20      910.28      976.22     38.06 o 
 -15   1  20       13.08       18.89     21.78 o 
 -13   1  20      294.66      352.03     21.30 o 
 -11   1  20       70.61       88.72     20.04 o 
                                                 
